# Supplementary material for: A high‐throughput BAC end analysis protocol (BAC‐anchor) for profiling genome assembly and physical mapping
Source: Plant Biotechnol J. 2019 Jul 15;18(2):364–72. doi: 10.1111/pbi.13203 (PMC6953197; doi:10.1111/pbi.13203)
Supplement: Supplementary file 3 — Table S2 The detailed mapping information of unique mapped reads carrying Cla I cutting sites with the distribution of 1–150 kb gap insertion. [file PBI-18-364-s003.fa1]

readsID Chromosome Mapping location of left-end sequence Mapping location of right-end sequence Chain of left-end sequence Chain of right-end sequence Internal gap (kb)
@ST-E00126:264:HW3K2CCXX:8:1121:26088:40987	ChrUn	15096	15168	+	+	73
@ST-E00126:264:HW3K2CCXX:8:1211:7679:21579	ChrUn	15100	15168	+	+	69
@ST-E00126:264:HW3K2CCXX:8:1217:5792:40741	ChrUn	15103	15168	+	+	66
@ST-E00126:264:HW3K2CCXX:8:1222:28128:62734	ChrUn	15105	15168	+	+	64
@ST-E00126:264:HW3K2CCXX:8:1110:26413:5370	ChrUn	15112	15168	+	+	57
@ST-E00126:264:HW3K2CCXX:8:1214:12581:50428	ChrUn	15115	15168	+	+	54
@ST-E00126:264:HW3K2CCXX:8:2208:31324:39616	ChrUn	15115	15168	+	+	54
@ST-E00126:264:HW3K2CCXX:8:1214:16478:12877	ChrUn	15117	15168	+	+	52
@ST-E00126:264:HW3K2CCXX:8:1117:28940:15021	ChrUn	15122	15168	+	+	47
@ST-E00126:264:HW3K2CCXX:8:2214:10683:19961	ChrUn	15123	15168	+	+	46
@ST-E00126:264:HW3K2CCXX:8:1224:20375:39212	ChrUn	15125	15168	+	+	44
@ST-E00126:264:HW3K2CCXX:8:1212:16346:28119	ChrUn	15127	15168	+	+	42
@ST-E00126:264:HW3K2CCXX:8:1209:15311:66338	ChrUn	15127	15168	+	+	42
@ST-E00126:264:HW3K2CCXX:8:1223:20364:46542	ChrUn	15127	15168	+	+	42
@ST-E00126:264:HW3K2CCXX:8:2207:26453:19645	ChrUn	15127	15168	+	+	42
@ST-E00126:264:HW3K2CCXX:8:1223:20303:46437	ChrUn	15127	15168	+	+	42
@ST-E00126:264:HW3K2CCXX:8:2105:19147:39967	ChrUn	15127	15168	+	+	42
@ST-E00126:264:HW3K2CCXX:8:1110:14275:52273	ChrUn	15128	15168	+	+	41
@ST-E00126:264:HW3K2CCXX:8:1218:13768:69010	ChrUn	15132	15168	+	+	37
@ST-E00126:264:HW3K2CCXX:8:2207:24586:47175	ChrUn	15133	15168	+	+	36
@ST-E00126:264:HW3K2CCXX:8:1118:11982:60923	ChrUn	15134	15168	+	+	35
@ST-E00126:264:HW3K2CCXX:8:2102:25550:27187	ChrUn	15135	15168	+	+	34
@ST-E00126:264:HW3K2CCXX:8:2120:15503:54647	ChrUn	15135	15168	+	+	34
@ST-E00126:264:HW3K2CCXX:5:1123:7253:67744	ChrUn	15146	15168	+	+	23
@ST-E00126:264:HW3K2CCXX:5:1123:7720:67885	ChrUn	15146	15168	+	+	23
@ST-E00126:264:HW3K2CCXX:8:1119:26616:61064	ChrUn	15148	15168	+	+	21
@ST-E00126:264:HW3K2CCXX:8:2209:20253:32531	ChrUn	15148	15168	+	+	21
@ST-E00126:264:HW3K2CCXX:8:1114:30736:42253	ChrUn	15174	15107	-	-	-66
@ST-E00126:264:HW3K2CCXX:8:1115:1763:71383	ChrUn	15174	15128	-	-	-45
@ST-E00126:264:HW3K2CCXX:8:1113:12926:62347	ChrUn	15174	15114	-	-	-59
@ST-E00126:264:HW3K2CCXX:8:2202:5193:18784	ChrUn	15174	15119	-	-	-54
@ST-E00126:264:HW3K2CCXX:8:1220:13433:57108	ChrUn	15174	15139	-	-	-34
@ST-E00126:264:HW3K2CCXX:8:1115:13697:5880	ChrUn	15174	15137	-	-	-36
@ST-E00126:264:HW3K2CCXX:8:2222:3346:11681	ChrUn	15174	15119	-	-	-54
@ST-E00126:264:HW3K2CCXX:8:1122:19025:40425	ChrUn	15174	15101	-	-	-72
@ST-E00126:264:HW3K2CCXX:8:2114:32025:51131	ChrUn	15174	15108	-	-	-65
@ST-E00126:264:HW3K2CCXX:8:2208:19664:23214	ChrUn	15174	15148	-	-	-25
@ST-E00126:264:HW3K2CCXX:8:1203:19755:29033	ChrUn	15174	15135	-	-	-38
@ST-E00126:264:HW3K2CCXX:8:1121:22221:34359	ChrUn	15174	15110	-	-	-63
@ST-E00126:264:HW3K2CCXX:8:1214:15534:73159	ChrUn	15174	15139	-	-	-34
@ST-E00126:264:HW3K2CCXX:8:2109:3336:13527	ChrUn	15174	15139	-	-	-34
@ST-E00126:264:HW3K2CCXX:8:2121:1550:13738	ChrUn	15174	15146	-	-	-27
@ST-E00126:264:HW3K2CCXX:8:1119:32126:56229	ChrUn	15174	15111	-	-	-62
@ST-E00126:264:HW3K2CCXX:8:1210:23165:67498	ChrUn	15174	15121	-	-	-52
@ST-E00126:264:HW3K2CCXX:8:2211:7385:70926	ChrUn	15174	15103	-	-	-70
@ST-E00126:264:HW3K2CCXX:8:1115:13423:5722	ChrUn	15174	15137	-	-	-36
@ST-E00126:264:HW3K2CCXX:8:2114:28331:49478	ChrUn	15174	15115	-	-	-58
@ST-E00126:264:HW3K2CCXX:8:2221:10267:31019	ChrUn	15174	15110	-	-	-63
@ST-E00126:264:HW3K2CCXX:8:2114:24627:67041	ChrUn	15174	15155	-	-	-18
@ST-E00126:264:HW3K2CCXX:8:2213:10551:14213	ChrUn	15174	15101	-	-	-72
@ST-E00126:264:HW3K2CCXX:8:1202:18122:8517	ChrUn	15174	15148	-	-	-25
@ST-E00317:214:H33T5ALXX:1:2107:7019:40442	ChrUn	16744	16836	+	+	93
@ST-E00126:264:HW3K2CCXX:5:2204:6816:17799	ChrUn	16848	16761	-	-	-86
@ST-E00126:264:HW3K2CCXX:3:1207:15889:22159	ChrUn	16848	16754	-	-	-93
@ST-E00126:264:HW3K2CCXX:6:1223:9364:62857	ChrUn	92156	92082	-	-	-73
@ST-E00126:264:HW3K2CCXX:6:2208:3092:34658	ChrUn	113897	114026	+	+	130
@ST-E00126:264:HW3K2CCXX:3:1214:19979:56774	ChrUn	114032	113930	-	-	-101
@ST-E00126:264:HW3K2CCXX:5:1121:19827:7321	ChrUn	114032	113906	-	-	-125
@ST-E00126:264:HW3K2CCXX:3:2220:5903:53592	ChrUn	120582	120699	+	+	118
@ST-E00126:264:HW3K2CCXX:6:2201:20496:11154	ChrUn	120589	120699	+	+	111
@ST-E00126:264:HW3K2CCXX:3:1120:19989:12068	ChrUn	120618	120699	+	+	82
@ST-E00126:264:HW3K2CCXX:3:1103:18954:28628	ChrUn	120631	120699	+	+	69
@ST-E00126:264:HW3K2CCXX:3:1104:17066:29789	ChrUn	120646	120699	+	+	54
@ST-E00126:264:HW3K2CCXX:3:1203:16924:54295	ChrUn	120654	120699	+	+	46
@ST-E00126:264:HW3K2CCXX:3:1202:22658:10081	ChrUn	120655	120699	+	+	45
@ST-E00126:264:HW3K2CCXX:3:2107:21379:65880	ChrUn	120672	120699	+	+	28
@ST-E00126:264:HW3K2CCXX:3:1223:15219:40091	ChrUn	120705	120631	-	-	-73
@ST-E00126:264:HW3K2CCXX:3:2106:26890:49092	ChrUn	120705	120583	-	-	-121
@ST-E00126:264:HW3K2CCXX:6:1210:25834:4157	ChrUn	138038	138129	+	+	92
@ST-E00126:264:HW3K2CCXX:3:1223:9496:51764	ChrUn	138135	138019	-	-	-115
@ST-E00126:264:HW3K2CCXX:3:1217:13565:70803	ChrUn	138135	138083	-	-	-51
@ST-E00126:264:HW3K2CCXX:6:2202:7791:12771	ChrUn	171265	171314	+	+	50
@ST-E00126:264:HW3K2CCXX:7:2213:18172:12894	ChrUn	182144	182182	+	+	39
@ST-E00126:264:HW3K2CCXX:8:1109:18426:40196	ChrUn	182146	182182	+	+	37
@ST-E00126:264:HW3K2CCXX:4:1204:10460:11031	ChrUn	195278	195383	+	+	106
@ST-E00126:264:HW3K2CCXX:4:2203:6005:18151	ChrUn	195288	195383	+	+	96
@ST-E00126:264:HW3K2CCXX:4:1122:28960:57917	ChrUn	195292	195383	+	+	92
@ST-E00126:264:HW3K2CCXX:5:2204:10023:65828	ChrUn	195293	195383	+	+	91
@ST-E00126:264:HW3K2CCXX:4:1118:24079:2487	ChrUn	195296	195383	+	+	88
@ST-E00126:264:HW3K2CCXX:3:1101:9080:32689	ChrUn	195304	195383	+	+	80
@ST-E00126:264:HW3K2CCXX:3:1109:19268:12437	ChrUn	195308	195383	+	+	76
@ST-E00126:264:HW3K2CCXX:3:1218:22323:6020	ChrUn	195389	195305	-	-	-83
@ST-E00126:264:HW3K2CCXX:5:2102:30634:40143	ChrUn	195389	195294	-	-	-94
@ST-E00126:264:HW3K2CCXX:5:1212:11596:65494	ChrUn	195389	195307	-	-	-81
@ST-E00126:264:HW3K2CCXX:6:1122:11891:35238	ChrUn	195389	195285	-	-	-103
@ST-E00126:264:HW3K2CCXX:4:1202:4208:70240	ChrUn	195389	195302	-	-	-86
@ST-E00126:264:HW3K2CCXX:6:2224:12094:38086	ChrUn	195389	195313	-	-	-75
@ST-E00126:264:HW3K2CCXX:6:1104:16488:48687	ChrUn	195389	195296	-	-	-92
@ST-E00126:264:HW3K2CCXX:3:1105:30097:40759	ChrUn	195389	195304	-	-	-84
@ST-E00126:264:HW3K2CCXX:5:2102:30716:40214	ChrUn	195389	195294	-	-	-94
@ST-E00126:264:HW3K2CCXX:3:2106:13362:71471	ChrUn	195389	195300	-	-	-88
@ST-E00126:264:HW3K2CCXX:4:1108:16843:12209	ChrUn	195389	195297	-	-	-91
@ST-E00126:264:HW3K2CCXX:3:2212:9567:39510	ChrUn	195389	195288	-	-	-100
@ST-E00126:264:HW3K2CCXX:3:2201:17634:11154	ChrUn	195389	195293	-	-	-95
@ST-E00126:264:HW3K2CCXX:4:1224:6928:25833	ChrUn	195389	195297	-	-	-91
@ST-E00126:264:HW3K2CCXX:6:1214:25114:27943	ChrUn	195389	195309	-	-	-79
@ST-E00126:264:HW3K2CCXX:3:2205:25459:33357	ChrUn	195389	195305	-	-	-83
@ST-E00126:264:HW3K2CCXX:3:2205:1651:33990	ChrUn	195389	195301	-	-	-87
@ST-E00126:264:HW3K2CCXX:3:1122:16559:27081	ChrUn	195583	195627	+	+	45
@ST-E00126:264:HW3K2CCXX:6:2218:14164:31828	ChrUn	195595	195627	+	+	33
@ST-E00126:264:HW3K2CCXX:3:2220:8613:26572	ChrUn	195633	195577	-	-	-55
@ST-E00126:264:HW3K2CCXX:3:2102:29051:22212	ChrUn	237268	237377	+	+	110
@ST-E00317:214:H33T5ALXX:1:1212:13311:11154	ChrUn	237383	237299	-	-	-83
@ST-E00317:214:H33T5ALXX:1:1212:13321:24216	ChrUn	237383	237299	-	-	-83
@ST-E00126:264:HW3K2CCXX:4:2107:32187:19170	ChrUn	238098	238216	+	+	119
@ST-E00126:264:HW3K2CCXX:3:1223:5406:41374	ChrUn	238107	238216	+	+	110
@ST-E00126:264:HW3K2CCXX:5:1111:16325:73334	ChrUn	238116	238216	+	+	101
@ST-E00126:264:HW3K2CCXX:6:1108:16812:4456	ChrUn	238132	238216	+	+	85
@ST-E00126:264:HW3K2CCXX:4:2115:31223:20313	ChrUn	238140	238216	+	+	77
@ST-E00126:264:HW3K2CCXX:3:2214:8471:15004	ChrUn	238143	238216	+	+	74
@ST-E00126:264:HW3K2CCXX:3:2122:11444:57143	ChrUn	238148	238216	+	+	69
@ST-E00317:214:H33T5ALXX:1:2219:25804:62505	ChrUn	238159	238216	+	+	58
@ST-E00126:264:HW3K2CCXX:4:1114:15605:57284	ChrUn	238222	238160	-	-	-61
@ST-E00126:264:HW3K2CCXX:4:2103:5954:46507	ChrUn	238222	238170	-	-	-51
@ST-E00126:264:HW3K2CCXX:6:2221:12134:17201	ChrUn	238222	238160	-	-	-61
@ST-E00126:264:HW3K2CCXX:4:1221:11992:63050	ChrUn	238222	238126	-	-	-95
@ST-E00126:264:HW3K2CCXX:3:2212:21816:72332	ChrUn	238222	238111	-	-	-110
@ST-E00126:264:HW3K2CCXX:5:1206:2422:29314	ChrUn	238222	238152	-	-	-69
@ST-E00126:264:HW3K2CCXX:3:2212:22394:72104	ChrUn	238222	238111	-	-	-110
@ST-E00126:264:HW3K2CCXX:3:1222:13464:23196	ChrUn	238222	238105	-	-	-116
@ST-E00126:264:HW3K2CCXX:7:2106:29153:14195	ChrUn	305221	305328	+	+	108
@ST-E00126:264:HW3K2CCXX:3:1224:32593:5985	ChrUn	305232	305328	+	+	97
@ST-E00126:264:HW3K2CCXX:8:1111:3346:71313	ChrUn	305238	305328	+	+	91
@ST-E00126:264:HW3K2CCXX:6:1123:11495:10679	ChrUn	305334	305235	-	-	-98
@ST-E00126:264:HW3K2CCXX:7:1219:32623:62927	ChrUn	305334	305234	-	-	-99
@ST-E00126:264:HW3K2CCXX:8:1105:1692:38772	ChrUn	305334	305233	-	-	-100
@ST-E00126:264:HW3K2CCXX:7:1208:4777:13984	ChrUn	305334	305251	-	-	-82
@ST-E00126:264:HW3K2CCXX:8:1105:1732:38561	ChrUn	305334	305233	-	-	-100
@ST-E00126:264:HW3K2CCXX:6:2111:6593:25464	ChrUn	308382	308450	+	+	69
@ST-E00126:264:HW3K2CCXX:6:2202:12114:73176	ChrUn	308418	308450	+	+	33
@ST-E00126:264:HW3K2CCXX:6:2222:19502:33023	ChrUn	308418	308450	+	+	33
@ST-E00126:264:HW3K2CCXX:7:1202:18264:7286	ChrUn	308419	308450	+	+	32
@ST-E00126:264:HW3K2CCXX:7:1210:5832:47140	ChrUn	308456	308398	-	-	-57
@ST-E00317:214:H33T5ALXX:1:2114:25144:69730	ChrUn	308456	308412	-	-	-43
@ST-E00126:264:HW3K2CCXX:7:2120:22181:12490	ChrUn	391836	391964	+	+	129
@ST-E00126:264:HW3K2CCXX:7:1114:22059:37665	ChrUn	391874	391964	+	+	91
@ST-E00126:264:HW3K2CCXX:7:2113:25053:23056	ChrUn	391878	391964	+	+	87
@ST-E00126:264:HW3K2CCXX:7:1112:32441:40600	ChrUn	391879	391964	+	+	86
@ST-E00126:264:HW3K2CCXX:4:2211:2514:59780	ChrUn	391884	391964	+	+	81
@ST-E00126:264:HW3K2CCXX:7:1107:3813:71488	ChrUn	391887	391964	+	+	78
@ST-E00126:264:HW3K2CCXX:7:2118:28605:10257	ChrUn	391970	391855	-	-	-114
@ST-E00126:264:HW3K2CCXX:8:2110:5233:58725	ChrUn	391970	391843	-	-	-126
@ST-E00126:264:HW3K2CCXX:7:2118:28615:10240	ChrUn	391970	391855	-	-	-114
@ST-E00126:264:HW3K2CCXX:4:2217:27245:71049	ChrUn	391970	391863	-	-	-106
@ST-E00126:264:HW3K2CCXX:6:2102:22962:47527	ChrUn	391970	391848	-	-	-121
@ST-E00126:264:HW3K2CCXX:7:1223:27630:60325	ChrUn	391970	391856	-	-	-113
@ST-E00126:264:HW3K2CCXX:6:2223:23886:39844	ChrUn	391970	391878	-	-	-91
@ST-E00126:264:HW3K2CCXX:3:1115:3194:15566	ChrUn	459713	459610	-	-	-102
@ST-E00126:264:HW3K2CCXX:3:2219:5802:71488	ChrUn	459713	459610	-	-	-102
@ST-E00317:214:H33T5ALXX:1:2216:6421:49847	ChrUn	478107	478125	+	+	19
@ST-E00126:264:HW3K2CCXX:5:2224:12449:51641	ChrUn	478153	478081	-	-	-71
@ST-E00126:264:HW3K2CCXX:3:2104:7131:39475	ChrUn	478153	478044	-	-	-108
@ST-E00126:264:HW3K2CCXX:6:1105:15037:12842	ChrUn	478153	478104	-	-	-48
@ST-E00126:264:HW3K2CCXX:3:1108:18791:53733	ChrUn	527603	527656	+	+	54
@ST-E00126:264:HW3K2CCXX:7:2217:24373:20682	ChrUn	527662	527599	-	-	-62
@ST-E00126:264:HW3K2CCXX:6:2116:27265:47140	ChrUn	527662	527595	-	-	-66
@ST-E00126:264:HW3K2CCXX:4:2115:8247:9062	ChrUn	528371	528417	+	+	47
@ST-E00126:264:HW3K2CCXX:4:2112:3214:38491	ChrUn	528373	528417	+	+	45
@ST-E00126:264:HW3K2CCXX:6:2103:12012:69871	ChrUn	589267	589138	-	-	-128
@ST-E00126:264:HW3K2CCXX:4:1107:17980:46314	ChrUn	606154	606200	+	+	47
@ST-E00126:264:HW3K2CCXX:6:1122:13991:58216	ChrUn	691306	691355	+	+	50
@ST-E00126:264:HW3K2CCXX:6:1122:14042:57952	ChrUn	691306	691355	+	+	50
@ST-E00126:264:HW3K2CCXX:5:2101:14387:73036	ChrUn	724564	724486	-	-	-77
@ST-E00126:264:HW3K2CCXX:6:1220:2666:11699	ChrUn	748863	748930	+	+	68
@ST-E00126:264:HW3K2CCXX:7:2119:14905:29701	ChrUn	748936	748896	-	-	-39
@ST-E00126:264:HW3K2CCXX:4:2201:32573:8060	ChrUn	748936	748907	-	-	-28
@ST-E00126:264:HW3K2CCXX:4:1104:16569:33814	ChrUn	848982	849101	+	+	120
@ST-E00126:264:HW3K2CCXX:3:1211:4787:43993	ChrUn	849107	849001	-	-	-105
@ST-E00126:264:HW3K2CCXX:3:2224:19167:55121	ChrUn	849107	849012	-	-	-94
@ST-E00126:264:HW3K2CCXX:3:2224:19106:55051	ChrUn	849107	849012	-	-	-94
@ST-E00126:264:HW3K2CCXX:5:1106:9567:33639	ChrUn	855245	855227	-	-	-17
@ST-E00126:264:HW3K2CCXX:5:2215:24261:27380	ChrUn	855245	855226	-	-	-18
@ST-E00126:264:HW3K2CCXX:5:2213:2585:23161	ChrUn	855245	855226	-	-	-18
@ST-E00126:264:HW3K2CCXX:6:2116:6948:64685	ChrUn	855449	855473	+	+	25
@ST-E00126:264:HW3K2CCXX:4:1201:17574:27960	ChrUn	855450	855473	+	+	24
@ST-E00126:264:HW3K2CCXX:4:1114:26179:73036	ChrUn	855479	855443	-	-	-35
@ST-E00126:264:HW3K2CCXX:5:2218:4178:2294	ChrUn	855479	855448	-	-	-30
@ST-E00126:264:HW3K2CCXX:3:2205:13941:14002	ChrUn	855479	855450	-	-	-28
@ST-E00317:214:H33T5ALXX:1:2223:7182:9572	ChrUn	919870	919773	-	-	-96
@ST-E00126:264:HW3K2CCXX:7:1219:16589:63665	ChrUn	935360	935129	-	-	-230
@ST-E00126:264:HW3K2CCXX:7:1219:16650:63595	ChrUn	935360	935129	-	-	-230
@ST-E00126:264:HW3K2CCXX:6:1214:22993:65265	ChrUn	958829	958886	+	+	58
@ST-E00126:264:HW3K2CCXX:7:2214:26230:65212	ChrUn	958892	958846	-	-	-45
@ST-E00126:264:HW3K2CCXX:7:1214:5030:56616	ChrUn	958892	958874	-	-	-17
@ST-E00126:264:HW3K2CCXX:3:1202:5548:70100	ChrUn	961672	961798	+	+	127
@ST-E00126:264:HW3K2CCXX:8:1208:10105:34008	ChrUn	961677	961798	+	+	122
@ST-E00126:264:HW3K2CCXX:7:2224:9232:62628	ChrUn	961679	961798	+	+	120
@ST-E00126:264:HW3K2CCXX:6:1107:27732:25693	ChrUn	961687	961798	+	+	112
@ST-E00126:264:HW3K2CCXX:4:1112:4442:25605	ChrUn	961692	961798	+	+	107
@ST-E00126:264:HW3K2CCXX:5:1104:14407:16533	ChrUn	961692	961798	+	+	107
@ST-E00126:264:HW3K2CCXX:3:1118:20121:17043	ChrUn	961696	961798	+	+	103
@ST-E00126:264:HW3K2CCXX:7:1210:14620:13316	ChrUn	961701	961798	+	+	98
@ST-E00317:214:H33T5ALXX:1:2112:3833:2399	ChrUn	961702	961798	+	+	97
@ST-E00317:214:H33T5ALXX:1:2102:19045:24005	ChrUn	961703	961798	+	+	96
@ST-E00126:264:HW3K2CCXX:7:2224:25763:11453	ChrUn	961766	961798	+	+	33
@ST-E00126:264:HW3K2CCXX:7:1212:20111:52150	ChrUn	961766	961798	+	+	33
@ST-E00126:264:HW3K2CCXX:7:1124:26504:46208	ChrUn	961776	961798	+	+	23
@ST-E00126:264:HW3K2CCXX:8:1124:6268:4755	ChrUn	961777	961798	+	+	22
@ST-E00126:264:HW3K2CCXX:3:2110:9983:39141	ChrUn	961779	961798	+	+	20
@ST-E00126:264:HW3K2CCXX:7:1114:4736:42640	ChrUn	961804	961704	-	-	-99
@ST-E00126:264:HW3K2CCXX:3:2103:20212:66039	ChrUn	961804	961686	-	-	-117
@ST-E00126:264:HW3K2CCXX:7:1215:20375:41849	ChrUn	961804	961697	-	-	-106
@ST-E00126:264:HW3K2CCXX:7:2110:28371:32320	ChrUn	961804	961698	-	-	-105
@ST-E00126:264:HW3K2CCXX:6:2207:4066:29349	ChrUn	961804	961676	-	-	-127
@ST-E00126:264:HW3K2CCXX:5:2101:12652:31775	ChrUn	961804	961705	-	-	-98
@ST-E00126:264:HW3K2CCXX:3:1102:20791:44784	ChrUn	961804	961686	-	-	-117
@ST-E00126:264:HW3K2CCXX:6:1216:14052:16270	ChrUn	961804	961699	-	-	-104
@ST-E00126:264:HW3K2CCXX:7:1107:5548:41444	ChrUn	961804	961704	-	-	-99
@ST-E00126:264:HW3K2CCXX:5:2201:19634:41163	ChrUn	961804	961699	-	-	-104
@ST-E00126:264:HW3K2CCXX:7:2211:11596:60993	ChrUn	961804	961694	-	-	-109
@ST-E00126:264:HW3K2CCXX:7:2104:25865:16832	ChrUn	961804	961678	-	-	-125
@ST-E00126:264:HW3K2CCXX:7:2104:20131:41532	ChrUn	961804	961695	-	-	-108
@ST-E00126:264:HW3K2CCXX:3:2103:20080:66091	ChrUn	961804	961686	-	-	-117
@ST-E00126:264:HW3K2CCXX:7:2118:8024:22177	ChrUn	961804	961673	-	-	-130
@ST-E00126:264:HW3K2CCXX:8:1202:6319:44468	ChrUn	961804	961687	-	-	-116
@ST-E00126:264:HW3K2CCXX:7:2108:16863:7778	ChrUn	961804	961695	-	-	-108
@ST-E00126:264:HW3K2CCXX:6:1214:20902:60413	ChrUn	1097333	1097429	+	+	97
@ST-E00126:264:HW3K2CCXX:5:1224:20182:25868	ChrUn	1097435	1097368	-	-	-66
@ST-E00126:264:HW3K2CCXX:6:1214:2361:72526	ChrUn	1097435	1097326	-	-	-108
@ST-E00126:264:HW3K2CCXX:5:1224:20192:25851	ChrUn	1097435	1097368	-	-	-66
@ST-E00126:264:HW3K2CCXX:6:1211:26737:44362	ChrUn	1097435	1097351	-	-	-83
@ST-E00126:264:HW3K2CCXX:4:2103:30919:16164	ChrUn	1099578	1099693	+	+	116
@ST-E00126:264:HW3K2CCXX:4:2124:19258:56616	ChrUn	1099583	1099693	+	+	111
@ST-E00126:264:HW3K2CCXX:4:2124:19441:56581	ChrUn	1099583	1099693	+	+	111
@ST-E00126:264:HW3K2CCXX:3:1105:11464:56827	ChrUn	1099584	1099693	+	+	110
@ST-E00126:264:HW3K2CCXX:6:2211:17259:12226	ChrUn	1099587	1099693	+	+	107
@ST-E00126:264:HW3K2CCXX:4:2105:19715:9343	ChrUn	1099611	1099693	+	+	83
@ST-E00126:264:HW3K2CCXX:4:2213:4462:13158	ChrUn	1099615	1099693	+	+	79
@ST-E00126:264:HW3K2CCXX:6:2205:15706:31652	ChrUn	1099615	1099693	+	+	79
@ST-E00126:264:HW3K2CCXX:3:2105:10054:44855	ChrUn	1099616	1099693	+	+	78
@ST-E00126:264:HW3K2CCXX:4:1118:23977:23337	ChrUn	1099699	1099589	-	-	-109
@ST-E00126:264:HW3K2CCXX:5:1220:23815:44011	ChrUn	1099699	1099623	-	-	-75
@ST-E00126:264:HW3K2CCXX:5:1209:17472:9115	ChrUn	1099699	1099604	-	-	-94
@ST-E00126:264:HW3K2CCXX:6:2107:28716:67023	ChrUn	1099699	1099654	-	-	-44
@ST-E00126:264:HW3K2CCXX:5:1209:17452:9115	ChrUn	1099699	1099604	-	-	-94
@ST-E00126:264:HW3K2CCXX:4:1122:31111:62452	ChrUn	1099699	1099589	-	-	-109
@ST-E00126:264:HW3K2CCXX:3:1111:7456:60571	ChrUn	1110453	1110361	-	-	-91
@ST-E00126:264:HW3K2CCXX:4:2220:12388:57020	ChrUn	1110453	1110340	-	-	-112
@ST-E00126:264:HW3K2CCXX:3:1111:6898:60624	ChrUn	1110453	1110361	-	-	-91
@ST-E00126:264:HW3K2CCXX:6:2218:17553:72403	ChrUn	1122631	1122581	-	-	-49
@ST-E00126:264:HW3K2CCXX:6:2122:31426:66689	ChrUn	1122631	1122601	-	-	-29
@ST-E00126:264:HW3K2CCXX:7:1207:13393:49197	ChrUn	1153554	1153663	+	+	110
@ST-E00126:264:HW3K2CCXX:6:1211:31284:65459	ChrUn	1187033	1187063	+	+	31
@ST-E00126:264:HW3K2CCXX:6:1123:12073:39669	ChrUn	1225934	1226060	+	+	127
@ST-E00126:264:HW3K2CCXX:4:2116:13281:18344	ChrUn	1234104	1234200	+	+	97
@ST-E00126:264:HW3K2CCXX:5:2212:10713:49513	ChrUn	1234206	1234100	-	-	-105
@ST-E00126:264:HW3K2CCXX:6:1207:17289:62206	ChrUn	1235068	1235166	+	+	99
@ST-E00126:264:HW3K2CCXX:5:1117:20050:25218	ChrUn	1235141	1235166	+	+	26
@ST-E00126:264:HW3K2CCXX:3:2110:27833:60149	ChrUn	1235172	1235090	-	-	-81
@ST-E00126:264:HW3K2CCXX:3:2110:27844:60132	ChrUn	1235172	1235090	-	-	-81
@ST-E00126:264:HW3K2CCXX:3:1121:6847:71330	ChrUn	1310804	1310873	+	+	70
@ST-E00126:264:HW3K2CCXX:3:1205:19684:14810	ChrUn	1310834	1310873	+	+	40
@ST-E00126:264:HW3K2CCXX:3:1212:5375:55245	ChrUn	1310835	1310873	+	+	39
@ST-E00126:264:HW3K2CCXX:3:2124:16975:30967	ChrUn	1310879	1310858	-	-	-20
@ST-E00126:264:HW3K2CCXX:3:1105:2432:8271	ChrUn	1310879	1310784	-	-	-94
@ST-E00126:264:HW3K2CCXX:3:1110:28828:64017	ChrUn	1332829	1332946	+	+	118
@ST-E00126:264:HW3K2CCXX:8:1103:26240:15197	ChrUn	1341094	1341132	+	+	39
@ST-E00126:264:HW3K2CCXX:8:1116:11840:39581	ChrUn	1341138	1341095	-	-	-42
@ST-E00126:264:HW3K2CCXX:8:1101:24951:15426	ChrUn	1341138	1341099	-	-	-38
@ST-E00126:264:HW3K2CCXX:8:2204:8369:41901	ChrUn	1341138	1341095	-	-	-42
@ST-E00126:264:HW3K2CCXX:6:2109:23125:60888	ChrUn	1376455	1376401	-	-	-53
@ST-E00126:264:HW3K2CCXX:6:1202:9435:20436	ChrUn	1376455	1376395	-	-	-59
@ST-E00126:264:HW3K2CCXX:6:1221:26991:60483	ChrUn	1376455	1376378	-	-	-76
@ST-E00126:264:HW3K2CCXX:6:2208:26139:69062	ChrUn	1379296	1379325	+	+	30
@ST-E00317:214:H33T5ALXX:1:1109:29640:8710	ChrUn	1418465	1418578	+	+	114
@ST-E00126:264:HW3K2CCXX:6:2115:26565:44099	ChrUn	1418466	1418578	+	+	113
@ST-E00126:264:HW3K2CCXX:6:2211:15950:18784	ChrUn	1418584	1418564	-	-	-19
@ST-E00126:264:HW3K2CCXX:6:1222:14164:57389	ChrUn	1446322	1446445	+	+	124
@ST-E00126:264:HW3K2CCXX:5:1103:17675:9783	ChrUn	1446328	1446445	+	+	118
@ST-E00126:264:HW3K2CCXX:4:1113:21917:47685	ChrUn	1446328	1446445	+	+	118
@ST-E00126:264:HW3K2CCXX:6:1122:26240:14846	ChrUn	1446332	1446445	+	+	114
@ST-E00126:264:HW3K2CCXX:4:1108:2960:4860	ChrUn	1446335	1446445	+	+	111
@ST-E00126:264:HW3K2CCXX:4:1113:10713:52186	ChrUn	1446338	1446445	+	+	108
@ST-E00126:264:HW3K2CCXX:4:2114:19664:50146	ChrUn	1446343	1446445	+	+	103
@ST-E00126:264:HW3K2CCXX:5:1108:11698:30545	ChrUn	1446349	1446445	+	+	97
@ST-E00126:264:HW3K2CCXX:4:1122:27082:22915	ChrUn	1446371	1446445	+	+	75
@ST-E00126:264:HW3K2CCXX:4:2117:27742:43923	ChrUn	1446372	1446445	+	+	74
@ST-E00126:264:HW3K2CCXX:4:2210:4980:14195	ChrUn	1446375	1446445	+	+	71
@ST-E00126:264:HW3K2CCXX:5:1107:4807:16920	ChrUn	1446379	1446445	+	+	67
@ST-E00126:264:HW3K2CCXX:6:1113:4026:26747	ChrUn	1446379	1446445	+	+	67
@ST-E00126:264:HW3K2CCXX:3:1107:31223:18379	ChrUn	1446381	1446445	+	+	65
@ST-E00126:264:HW3K2CCXX:5:1218:6228:37243	ChrUn	1446385	1446445	+	+	61
@ST-E00126:264:HW3K2CCXX:3:1221:13616:65511	ChrUn	1446389	1446445	+	+	57
@ST-E00126:264:HW3K2CCXX:3:1221:13555:65511	ChrUn	1446389	1446445	+	+	57
@ST-E00126:264:HW3K2CCXX:6:2208:1529:20946	ChrUn	1446392	1446445	+	+	54
@ST-E00126:264:HW3K2CCXX:5:2105:8684:4825	ChrUn	1446395	1446445	+	+	51
@ST-E00126:264:HW3K2CCXX:4:2111:17421:32127	ChrUn	1446398	1446445	+	+	48
@ST-E00126:264:HW3K2CCXX:5:2210:4391:62505	ChrUn	1446408	1446445	+	+	38
@ST-E00126:264:HW3K2CCXX:5:2101:10226:11752	ChrUn	1446408	1446445	+	+	38
@ST-E00317:214:H33T5ALXX:1:1120:23328:21192	ChrUn	1446410	1446445	+	+	36
@ST-E00317:214:H33T5ALXX:1:1120:23338:21315	ChrUn	1446410	1446445	+	+	36
@ST-E00126:264:HW3K2CCXX:6:2218:6542:2241	ChrUn	1446415	1446445	+	+	31
@ST-E00126:264:HW3K2CCXX:4:1204:15128:51359	ChrUn	1446421	1446445	+	+	25
@ST-E00126:264:HW3K2CCXX:3:2205:10236:23618	ChrUn	1446424	1446445	+	+	22
@ST-E00126:264:HW3K2CCXX:3:2220:26301:54506	ChrUn	1446451	1446386	-	-	-64
@ST-E00126:264:HW3K2CCXX:5:2215:6147:32180	ChrUn	1446451	1446416	-	-	-34
@ST-E00126:264:HW3K2CCXX:6:1124:11424:21174	ChrUn	1446451	1446380	-	-	-70
@ST-E00126:264:HW3K2CCXX:4:2217:28848:16445	ChrUn	1446451	1446336	-	-	-114
@ST-E00126:264:HW3K2CCXX:4:1206:28645:61556	ChrUn	1446451	1446339	-	-	-111
@ST-E00126:264:HW3K2CCXX:5:2209:9912:52555	ChrUn	1446451	1446325	-	-	-125
@ST-E00126:264:HW3K2CCXX:6:1107:18101:42341	ChrUn	1446451	1446395	-	-	-55
@ST-E00126:264:HW3K2CCXX:4:2110:11272:63806	ChrUn	1446451	1446324	-	-	-126
@ST-E00126:264:HW3K2CCXX:5:1123:19735:21966	ChrUn	1446451	1446382	-	-	-68
@ST-E00317:214:H33T5ALXX:1:1111:2382:59727	ChrUn	1446451	1446330	-	-	-120
@ST-E00126:264:HW3K2CCXX:3:2212:7009:54102	ChrUn	1446451	1446386	-	-	-64
@ST-E00126:264:HW3K2CCXX:6:1101:20801:12033	ChrUn	1446451	1446411	-	-	-39
@ST-E00126:264:HW3K2CCXX:6:2212:4259:66214	ChrUn	1459760	1459891	+	+	132
@ST-E00126:264:HW3K2CCXX:5:1104:28270:50639	ChrUn	1459761	1459891	+	+	131
@ST-E00126:264:HW3K2CCXX:8:2208:25885:55965	ChrUn	1459763	1459891	+	+	129
@ST-E00126:264:HW3K2CCXX:6:1208:7263:13861	ChrUn	1459763	1459891	+	+	129
@ST-E00126:264:HW3K2CCXX:7:2206:8166:18555	ChrUn	1459770	1459891	+	+	122
@ST-E00126:264:HW3K2CCXX:6:1105:16183:15953	ChrUn	1459771	1459891	+	+	121
@ST-E00126:264:HW3K2CCXX:7:2215:11596:6003	ChrUn	1459772	1459891	+	+	120
@ST-E00126:264:HW3K2CCXX:6:1117:21298:52695	ChrUn	1459776	1459891	+	+	116
@ST-E00126:264:HW3K2CCXX:6:1110:22232:30334	ChrUn	1459776	1459891	+	+	116
@ST-E00126:264:HW3K2CCXX:4:1123:12215:53205	ChrUn	1459776	1459891	+	+	116
@ST-E00126:264:HW3K2CCXX:7:2120:23175:21245	ChrUn	1459777	1459891	+	+	115
@ST-E00126:264:HW3K2CCXX:7:2222:24058:26853	ChrUn	1459780	1459891	+	+	112
@ST-E00126:264:HW3K2CCXX:6:1211:13169:10521	ChrUn	1459781	1459891	+	+	111
@ST-E00126:264:HW3K2CCXX:6:1211:13240:10398	ChrUn	1459781	1459891	+	+	111
@ST-E00126:264:HW3K2CCXX:8:1205:8694:70240	ChrUn	1459782	1459891	+	+	110
@ST-E00317:214:H33T5ALXX:1:1122:11769:28488	ChrUn	1459782	1459891	+	+	110
@ST-E00126:264:HW3K2CCXX:6:2119:15341:26554	ChrUn	1459784	1459891	+	+	108
@ST-E00126:264:HW3K2CCXX:7:2208:9252:5001	ChrUn	1459787	1459891	+	+	105
@ST-E00126:264:HW3K2CCXX:7:1222:26991:2258	ChrUn	1459787	1459891	+	+	105
@ST-E00126:264:HW3K2CCXX:4:2210:20192:63472	ChrUn	1459787	1459891	+	+	105
@ST-E00126:264:HW3K2CCXX:6:1201:17472:5599	ChrUn	1459787	1459891	+	+	105
@ST-E00126:264:HW3K2CCXX:7:2123:23734:5581	ChrUn	1459789	1459891	+	+	103
@ST-E00126:264:HW3K2CCXX:8:1118:20851:27240	ChrUn	1459789	1459891	+	+	103
@ST-E00126:264:HW3K2CCXX:3:2107:30147:17430	ChrUn	1459789	1459891	+	+	103
@ST-E00126:264:HW3K2CCXX:8:2108:15605:43818	ChrUn	1459790	1459891	+	+	102
@ST-E00126:264:HW3K2CCXX:6:1206:12824:41216	ChrUn	1459790	1459891	+	+	102
@ST-E00126:264:HW3K2CCXX:5:1211:6441:34869	ChrUn	1459793	1459891	+	+	99
@ST-E00126:264:HW3K2CCXX:4:2118:4259:9888	ChrUn	1459793	1459891	+	+	99
@ST-E00126:264:HW3K2CCXX:4:2118:4016:9923	ChrUn	1459793	1459891	+	+	99
@ST-E00317:214:H33T5ALXX:1:1205:17797:33234	ChrUn	1459796	1459891	+	+	96
@ST-E00126:264:HW3K2CCXX:4:1208:13656:11892	ChrUn	1459796	1459891	+	+	96
@ST-E00126:264:HW3K2CCXX:7:2101:31629:26361	ChrUn	1459797	1459891	+	+	95
@ST-E00126:264:HW3K2CCXX:7:1220:14062:65933	ChrUn	1459799	1459891	+	+	93
@ST-E00126:264:HW3K2CCXX:8:2102:3204:10662	ChrUn	1459799	1459891	+	+	93
@ST-E00126:264:HW3K2CCXX:8:1217:15828:54014	ChrUn	1459800	1459891	+	+	92
@ST-E00126:264:HW3K2CCXX:5:2122:1824:70328	ChrUn	1459801	1459891	+	+	91
@ST-E00126:264:HW3K2CCXX:8:1211:29508:61468	ChrUn	1459807	1459891	+	+	85
@ST-E00126:264:HW3K2CCXX:7:1103:17604:49461	ChrUn	1459810	1459891	+	+	82
@ST-E00126:264:HW3K2CCXX:4:1122:25266:54682	ChrUn	1459811	1459891	+	+	81
@ST-E00126:264:HW3K2CCXX:7:1207:16153:8728	ChrUn	1459812	1459891	+	+	80
@ST-E00126:264:HW3K2CCXX:4:2201:4117:9818	ChrUn	1459821	1459891	+	+	71
@ST-E00126:264:HW3K2CCXX:7:1221:8268:33779	ChrUn	1459821	1459891	+	+	71
@ST-E00126:264:HW3K2CCXX:4:2201:4168:9695	ChrUn	1459821	1459891	+	+	71
@ST-E00126:264:HW3K2CCXX:5:1212:4036:57495	ChrUn	1459824	1459891	+	+	68
@ST-E00126:264:HW3K2CCXX:8:1218:5315:26027	ChrUn	1459824	1459891	+	+	68
@ST-E00126:264:HW3K2CCXX:8:2114:21684:9238	ChrUn	1459828	1459891	+	+	64
@ST-E00126:264:HW3K2CCXX:6:1106:9171:35485	ChrUn	1459829	1459891	+	+	63
@ST-E00126:264:HW3K2CCXX:6:2217:21542:10679	ChrUn	1459829	1459891	+	+	63
@ST-E00126:264:HW3K2CCXX:5:1124:14357:47351	ChrUn	1459830	1459891	+	+	62
@ST-E00126:264:HW3K2CCXX:7:2205:7466:65652	ChrUn	1459831	1459891	+	+	61
@ST-E00126:264:HW3K2CCXX:8:1207:20253:51975	ChrUn	1459833	1459891	+	+	59
@ST-E00126:264:HW3K2CCXX:8:1207:20273:52080	ChrUn	1459833	1459891	+	+	59
@ST-E00126:264:HW3K2CCXX:6:1106:8816:6636	ChrUn	1459835	1459891	+	+	57
@ST-E00126:264:HW3K2CCXX:8:2219:8055:27609	ChrUn	1459835	1459891	+	+	57
@ST-E00126:264:HW3K2CCXX:7:2201:18710:31160	ChrUn	1459836	1459891	+	+	56
@ST-E00126:264:HW3K2CCXX:7:2201:18629:31195	ChrUn	1459836	1459891	+	+	56
@ST-E00126:264:HW3K2CCXX:7:1220:8674:16445	ChrUn	1459841	1459891	+	+	51
@ST-E00126:264:HW3K2CCXX:8:1111:24596:46525	ChrUn	1459842	1459891	+	+	50
@ST-E00126:264:HW3K2CCXX:6:1218:28189:51131	ChrUn	1459842	1459891	+	+	50
@ST-E00126:264:HW3K2CCXX:8:1211:15412:54664	ChrUn	1459845	1459891	+	+	47
@ST-E00126:264:HW3K2CCXX:8:2101:8562:18467	ChrUn	1459846	1459891	+	+	46
@ST-E00126:264:HW3K2CCXX:7:2202:16995:29771	ChrUn	1459847	1459891	+	+	45
@ST-E00126:264:HW3K2CCXX:8:2216:23510:35186	ChrUn	1459852	1459891	+	+	40
@ST-E00126:264:HW3K2CCXX:8:2119:17107:60905	ChrUn	1459856	1459891	+	+	36
@ST-E00126:264:HW3K2CCXX:7:1120:27722:34992	ChrUn	1459857	1459891	+	+	35
@ST-E00126:264:HW3K2CCXX:8:2205:14813:18362	ChrUn	1459857	1459891	+	+	35
@ST-E00126:264:HW3K2CCXX:6:1202:26129:41093	ChrUn	1459860	1459891	+	+	32
@ST-E00126:264:HW3K2CCXX:7:2110:17249:65652	ChrUn	1459870	1459891	+	+	22
@ST-E00126:264:HW3K2CCXX:4:1102:26453:38385	ChrUn	1459873	1459891	+	+	19
@ST-E00126:264:HW3K2CCXX:7:2121:15382:15268	ChrUn	1459897	1459841	-	-	-55
@ST-E00126:264:HW3K2CCXX:8:2205:25905:3612	ChrUn	1459897	1459814	-	-	-82
@ST-E00126:264:HW3K2CCXX:7:2214:10054:8991	ChrUn	1459897	1459848	-	-	-48
@ST-E00126:264:HW3K2CCXX:7:1204:7527:7462	ChrUn	1459897	1459831	-	-	-65
@ST-E00126:264:HW3K2CCXX:6:1121:7009:37471	ChrUn	1459897	1459811	-	-	-85
@ST-E00126:264:HW3K2CCXX:6:2206:5274:40618	ChrUn	1459897	1459860	-	-	-36
@ST-E00126:264:HW3K2CCXX:6:2119:4716:72174	ChrUn	1459897	1459872	-	-	-24
@ST-E00126:264:HW3K2CCXX:6:1220:11525:21174	ChrUn	1459897	1459878	-	-	-18
@ST-E00126:264:HW3K2CCXX:4:1118:14083:32074	ChrUn	1459897	1459811	-	-	-85
@ST-E00126:264:HW3K2CCXX:3:1107:29244:45892	ChrUn	1459897	1459853	-	-	-43
@ST-E00126:264:HW3K2CCXX:7:1210:4076:5282	ChrUn	1459897	1459844	-	-	-52
@ST-E00126:264:HW3K2CCXX:6:1223:22678:58567	ChrUn	1459897	1459873	-	-	-23
@ST-E00126:264:HW3K2CCXX:5:1222:20821:51764	ChrUn	1459897	1459824	-	-	-72
@ST-E00126:264:HW3K2CCXX:8:2218:10541:69643	ChrUn	1459897	1459879	-	-	-17
@ST-E00126:264:HW3K2CCXX:5:1123:9800:49232	ChrUn	1459897	1459815	-	-	-81
@ST-E00126:264:HW3K2CCXX:6:2103:7486:55350	ChrUn	1459897	1459843	-	-	-53
@ST-E00126:264:HW3K2CCXX:5:1102:21501:36662	ChrUn	1459897	1459871	-	-	-25
@ST-E00126:264:HW3K2CCXX:4:1118:14062:32039	ChrUn	1459897	1459811	-	-	-85
@ST-E00126:264:HW3K2CCXX:7:2113:19319:38754	ChrUn	1459897	1459855	-	-	-41
@ST-E00126:264:HW3K2CCXX:6:1216:5446:35608	ChrUn	1459897	1459849	-	-	-47
@ST-E00126:264:HW3K2CCXX:8:1105:3650:59042	ChrUn	1459897	1459874	-	-	-22
@ST-E00126:264:HW3K2CCXX:6:1215:30665:23214	ChrUn	1459897	1459864	-	-	-32
@ST-E00126:264:HW3K2CCXX:3:2119:32431:70750	ChrUn	1459897	1459805	-	-	-91
@ST-E00126:264:HW3K2CCXX:6:1112:13606:52133	ChrUn	1459897	1459819	-	-	-77
@ST-E00126:264:HW3K2CCXX:7:2106:5578:5880	ChrUn	1459897	1459847	-	-	-49
@ST-E00126:264:HW3K2CCXX:7:1121:29711:66144	ChrUn	1459897	1459820	-	-	-76
@ST-E00126:264:HW3K2CCXX:5:2112:26392:33498	ChrUn	1459897	1459816	-	-	-80
@ST-E00126:264:HW3K2CCXX:7:2104:21237:52309	ChrUn	1459897	1459822	-	-	-74
@ST-E00126:264:HW3K2CCXX:7:2205:8126:31916	ChrUn	1459897	1459816	-	-	-80
@ST-E00126:264:HW3K2CCXX:5:1219:16295:68008	ChrUn	1459897	1459822	-	-	-74
@ST-E00126:264:HW3K2CCXX:8:2117:17472:14635	ChrUn	1459897	1459805	-	-	-91
@ST-E00126:264:HW3K2CCXX:7:1207:1286:32267	ChrUn	1459897	1459835	-	-	-61
@ST-E00126:264:HW3K2CCXX:8:1113:3620:58637	ChrUn	1459897	1459828	-	-	-68
@ST-E00126:264:HW3K2CCXX:5:1108:19755:51113	ChrUn	1459897	1459809	-	-	-87
@ST-E00126:264:HW3K2CCXX:7:2114:23307:9097	ChrUn	1459897	1459816	-	-	-80
@ST-E00126:264:HW3K2CCXX:5:2201:21988:59411	ChrUn	1459897	1459847	-	-	-49
@ST-E00126:264:HW3K2CCXX:6:2124:17391:14564	ChrUn	1459897	1459805	-	-	-91
@ST-E00126:264:HW3K2CCXX:4:2218:25570:34148	ChrUn	1459897	1459839	-	-	-57
@ST-E00126:264:HW3K2CCXX:4:2213:23317:49092	ChrUn	1459897	1459814	-	-	-82
@ST-E00126:264:HW3K2CCXX:8:2224:28970:17430	ChrUn	1459897	1459878	-	-	-18
@ST-E00126:264:HW3K2CCXX:7:2120:25956:41708	ChrUn	1459897	1459821	-	-	-75
@ST-E00126:264:HW3K2CCXX:7:2124:30756:61943	ChrUn	1459897	1459852	-	-	-44
@ST-E00126:264:HW3K2CCXX:7:2219:6644:64966	ChrUn	1459897	1459844	-	-	-52
@ST-E00126:264:HW3K2CCXX:6:1223:21947:71787	ChrUn	1518557	1518626	+	+	70
@ST-E00126:264:HW3K2CCXX:3:2203:17807:55016	ChrUn	1518632	1518530	-	-	-101
@ST-E00317:214:H33T5ALXX:1:1209:3376:3331	ChrUn	1518632	1518592	-	-	-39
@ST-E00126:264:HW3K2CCXX:4:1212:6086:21280	ChrUn	1518632	1518520	-	-	-111
@ST-E00126:264:HW3K2CCXX:3:1119:12256:58655	ChrUn	1518632	1518571	-	-	-60
@ST-E00126:264:HW3K2CCXX:6:1110:25814:13474	ChrUn	1518632	1518520	-	-	-111
@ST-E00126:264:HW3K2CCXX:6:1105:21197:22985	ChrUn	1518632	1518565	-	-	-66
@ST-E00126:264:HW3K2CCXX:6:1117:9425:58005	ChrUn	1518632	1518541	-	-	-90
@ST-E00126:264:HW3K2CCXX:5:1121:20405:24919	ChrUn	1577395	1577512	+	+	118
@ST-E00126:264:HW3K2CCXX:7:1108:26210:13422	ChrUn	1577402	1577512	+	+	111
@ST-E00126:264:HW3K2CCXX:4:2121:20283:46156	ChrUn	1577418	1577512	+	+	95
@ST-E00126:264:HW3K2CCXX:7:1221:8014:56405	ChrUn	1577428	1577512	+	+	85
@ST-E00126:264:HW3K2CCXX:7:1212:31974:60325	ChrUn	1577436	1577512	+	+	77
@ST-E00126:264:HW3K2CCXX:5:1124:11840:42288	ChrUn	1577450	1577512	+	+	63
@ST-E00126:264:HW3K2CCXX:5:2121:4990:14178	ChrUn	1577450	1577512	+	+	63
@ST-E00126:264:HW3K2CCXX:4:1201:31193:15725	ChrUn	1577451	1577512	+	+	62
@ST-E00126:264:HW3K2CCXX:7:1109:28402:17817	ChrUn	1577452	1577512	+	+	61
@ST-E00126:264:HW3K2CCXX:5:2121:26656:9976	ChrUn	1577454	1577512	+	+	59
@ST-E00126:264:HW3K2CCXX:6:2101:18599:45136	ChrUn	1577467	1577512	+	+	46
@ST-E00126:264:HW3K2CCXX:7:2122:2382:14723	ChrUn	1577470	1577512	+	+	43
@ST-E00126:264:HW3K2CCXX:5:1116:10754:35977	ChrUn	1577489	1577512	+	+	24
@ST-E00126:264:HW3K2CCXX:7:2104:29660:25517	ChrUn	1577518	1577484	-	-	-33
@ST-E00126:264:HW3K2CCXX:6:2222:16549:43730	ChrUn	1577518	1577450	-	-	-67
@ST-E00126:264:HW3K2CCXX:7:2111:28605:23337	ChrUn	1577518	1577434	-	-	-83
@ST-E00126:264:HW3K2CCXX:7:2120:6461:43765	ChrUn	1577518	1577407	-	-	-110
@ST-E00126:264:HW3K2CCXX:4:1204:5994:44855	ChrUn	1577518	1577392	-	-	-125
@ST-E00126:264:HW3K2CCXX:7:1110:14235:46753	ChrUn	1577518	1577488	-	-	-29
@ST-E00126:264:HW3K2CCXX:6:2118:3945:21262	ChrUn	1577518	1577450	-	-	-67
@ST-E00126:264:HW3K2CCXX:7:1115:21582:58813	ChrUn	1577518	1577461	-	-	-56
@ST-E00126:264:HW3K2CCXX:5:2111:20496:50744	ChrUn	1577518	1577481	-	-	-36
@ST-E00126:264:HW3K2CCXX:4:1214:31487:21719	ChrUn	1577518	1577433	-	-	-84
@ST-E00126:264:HW3K2CCXX:6:1103:25702:7655	ChrUn	1597723	1597848	+	+	126
@ST-E00126:264:HW3K2CCXX:8:1117:31558:36117	ChrUn	1597809	1597848	+	+	40
@ST-E00126:264:HW3K2CCXX:6:2118:29883:71049	ChrUn	1597814	1597848	+	+	35
@ST-E00126:264:HW3K2CCXX:3:1119:19441:61679	ChrUn	1597854	1597824	-	-	-29
@ST-E00126:264:HW3K2CCXX:8:1206:27428:15426	ChrUn	1597854	1597763	-	-	-90
@ST-E00126:264:HW3K2CCXX:6:2218:24850:2979	ChrUn	1597854	1597743	-	-	-110
@ST-E00126:264:HW3K2CCXX:6:2213:17706:47527	ChrUn	1597854	1597747	-	-	-106
@ST-E00126:264:HW3K2CCXX:4:2224:1550:53574	ChrUn	1628091	1628212	+	+	122
@ST-E00126:264:HW3K2CCXX:3:1117:24403:44890	ChrUn	1628123	1628212	+	+	90
@ST-E00126:264:HW3K2CCXX:6:1107:13190:21350	ChrUn	1628125	1628212	+	+	88
@ST-E00126:264:HW3K2CCXX:3:1111:23774:6073	ChrUn	1628128	1628212	+	+	85
@ST-E00126:264:HW3K2CCXX:3:2210:31923:26976	ChrUn	1628136	1628212	+	+	77
@ST-E00126:264:HW3K2CCXX:4:2207:28290:57952	ChrUn	1628218	1628141	-	-	-76
@ST-E00126:264:HW3K2CCXX:3:2215:12378:5704	ChrUn	1628218	1628106	-	-	-111
@ST-E00126:264:HW3K2CCXX:4:2201:32441:44538	ChrUn	1628218	1628131	-	-	-86
@ST-E00126:264:HW3K2CCXX:5:2105:10784:71365	ChrUn	1628218	1628101	-	-	-116
@ST-E00126:264:HW3K2CCXX:4:1218:30807:72649	ChrUn	1628218	1628124	-	-	-93
@ST-E00126:264:HW3K2CCXX:4:2207:5964:60343	ChrUn	1628218	1628118	-	-	-99
@ST-E00126:264:HW3K2CCXX:3:1212:8379:24022	ChrUn	1628218	1628118	-	-	-99
@ST-E00126:264:HW3K2CCXX:4:1204:29640:8710	ChrUn	1628218	1628106	-	-	-111
@ST-E00126:264:HW3K2CCXX:3:2211:1895:29314	ChrUn	1628218	1628095	-	-	-122
@ST-E00126:264:HW3K2CCXX:3:1107:9516:10380	ChrUn	1727262	1727384	+	+	123
@ST-E00126:264:HW3K2CCXX:3:1221:22830:56405	ChrUn	1727262	1727384	+	+	123
@ST-E00126:264:HW3K2CCXX:3:2222:8836:27943	ChrUn	1727269	1727384	+	+	116
@ST-E00126:264:HW3K2CCXX:4:2218:11343:24690	ChrUn	1727273	1727384	+	+	112
@ST-E00126:264:HW3K2CCXX:4:1110:24068:2962	ChrUn	1727277	1727384	+	+	108
@ST-E00317:214:H33T5ALXX:1:2220:14560:71541	ChrUn	1727284	1727384	+	+	101
@ST-E00126:264:HW3K2CCXX:6:1215:20933:62329	ChrUn	1727289	1727384	+	+	96
@ST-E00126:264:HW3K2CCXX:5:1207:15006:70733	ChrUn	1727296	1727384	+	+	89
@ST-E00126:264:HW3K2CCXX:5:2122:5548:60466	ChrUn	1727299	1727384	+	+	86
@ST-E00126:264:HW3K2CCXX:4:1202:8369:71295	ChrUn	1727304	1727384	+	+	81
@ST-E00126:264:HW3K2CCXX:3:1105:10937:61081	ChrUn	1727307	1727384	+	+	78
@ST-E00126:264:HW3K2CCXX:5:1105:5731:43343	ChrUn	1727308	1727384	+	+	77
@ST-E00126:264:HW3K2CCXX:6:1201:27488:51394	ChrUn	1727309	1727384	+	+	76
@ST-E00126:264:HW3K2CCXX:6:1219:12672:71049	ChrUn	1727324	1727384	+	+	61
@ST-E00126:264:HW3K2CCXX:4:2103:19654:28259	ChrUn	1727330	1727384	+	+	55
@ST-E00126:264:HW3K2CCXX:6:1220:21755:15584	ChrUn	1727330	1727384	+	+	55
@ST-E00126:264:HW3K2CCXX:4:2103:19573:28154	ChrUn	1727330	1727384	+	+	55
@ST-E00126:264:HW3K2CCXX:6:2118:27732:18274	ChrUn	1727339	1727384	+	+	46
@ST-E00126:264:HW3K2CCXX:3:1221:17178:47597	ChrUn	1727342	1727384	+	+	43
@ST-E00126:264:HW3K2CCXX:6:1205:7446:22370	ChrUn	1727343	1727384	+	+	42
@ST-E00126:264:HW3K2CCXX:6:1223:13616:17553	ChrUn	1727357	1727384	+	+	28
@ST-E00126:264:HW3K2CCXX:4:1119:2635:65160	ChrUn	1727390	1727305	-	-	-84
@ST-E00126:264:HW3K2CCXX:5:1109:11992:36504	ChrUn	1727390	1727276	-	-	-113
@ST-E00126:264:HW3K2CCXX:6:1103:1732:35115	ChrUn	1727390	1727364	-	-	-25
@ST-E00126:264:HW3K2CCXX:3:1119:24566:41444	ChrUn	1727390	1727372	-	-	-17
@ST-E00126:264:HW3K2CCXX:5:2214:4604:51482	ChrUn	1727390	1727286	-	-	-103
@ST-E00126:264:HW3K2CCXX:3:2110:11566:31195	ChrUn	1727390	1727292	-	-	-97
@ST-E00126:264:HW3K2CCXX:4:2105:10571:7321	ChrUn	1727390	1727321	-	-	-68
@ST-E00126:264:HW3K2CCXX:3:2209:17005:72262	ChrUn	1727390	1727312	-	-	-77
@ST-E00126:264:HW3K2CCXX:4:2121:17908:47773	ChrUn	1727390	1727347	-	-	-42
@ST-E00126:264:HW3K2CCXX:3:2110:23794:35959	ChrUn	1727390	1727285	-	-	-104
@ST-E00126:264:HW3K2CCXX:6:1124:11505:2047	ChrUn	1727390	1727337	-	-	-52
@ST-E00126:264:HW3K2CCXX:3:1202:19248:39124	ChrUn	1727390	1727365	-	-	-24
@ST-E00126:264:HW3K2CCXX:4:1106:3924:64158	ChrUn	1727390	1727287	-	-	-102
@ST-E00126:264:HW3K2CCXX:5:2208:10673:2294	ChrUn	1727390	1727330	-	-	-59
@ST-E00126:264:HW3K2CCXX:4:1219:8806:69590	ChrUn	1727390	1727288	-	-	-101
@ST-E00126:264:HW3K2CCXX:6:1224:2615:47298	ChrUn	1727390	1727304	-	-	-85
@ST-E00126:264:HW3K2CCXX:6:1222:11880:43870	ChrUn	1727390	1727314	-	-	-75
@ST-E00126:264:HW3K2CCXX:4:2208:25449:31406	ChrUn	1727390	1727309	-	-	-80
@ST-E00126:264:HW3K2CCXX:5:1111:1844:44204	ChrUn	1727390	1727329	-	-	-60
@ST-E00126:264:HW3K2CCXX:8:1202:29447:52361	ChrUn	1759666	1759797	+	+	132
@ST-E00317:214:H33T5ALXX:1:2223:31061:10011	ChrUn	1759667	1759797	+	+	131
@ST-E00126:264:HW3K2CCXX:8:2102:5822:18854	ChrUn	1759668	1759797	+	+	130
@ST-E00126:264:HW3K2CCXX:8:1214:3721:7233	ChrUn	1759669	1759797	+	+	129
@ST-E00126:264:HW3K2CCXX:7:1118:9891:21966	ChrUn	1759669	1759797	+	+	129
@ST-E00126:264:HW3K2CCXX:8:1120:9262:61943	ChrUn	1759670	1759797	+	+	128
@ST-E00126:264:HW3K2CCXX:8:1112:31527:60431	ChrUn	1759671	1759797	+	+	127
@ST-E00126:264:HW3K2CCXX:8:1204:1945:72227	ChrUn	1759673	1759797	+	+	125
@ST-E00126:264:HW3K2CCXX:8:2222:29467:31054	ChrUn	1759674	1759797	+	+	124
@ST-E00126:264:HW3K2CCXX:8:2222:29528:31090	ChrUn	1759674	1759797	+	+	124
@ST-E00126:264:HW3K2CCXX:3:1209:31903:13228	ChrUn	1759676	1759797	+	+	122
@ST-E00126:264:HW3K2CCXX:8:2210:14478:49953	ChrUn	1759676	1759797	+	+	122
@ST-E00126:264:HW3K2CCXX:8:2116:7324:19100	ChrUn	1759677	1759797	+	+	121
@ST-E00126:264:HW3K2CCXX:7:2220:20446:39124	ChrUn	1759677	1759797	+	+	121
@ST-E00126:264:HW3K2CCXX:8:1204:29295:4561	ChrUn	1759677	1759797	+	+	121
@ST-E00126:264:HW3K2CCXX:7:1113:9871:31564	ChrUn	1759678	1759797	+	+	120
@ST-E00126:264:HW3K2CCXX:7:2115:27641:32531	ChrUn	1759680	1759797	+	+	118
@ST-E00126:264:HW3K2CCXX:7:2206:6370:37981	ChrUn	1759680	1759797	+	+	118
@ST-E00126:264:HW3K2CCXX:7:1101:6461:49918	ChrUn	1759682	1759797	+	+	116
@ST-E00126:264:HW3K2CCXX:8:2123:28422:54911	ChrUn	1759682	1759797	+	+	116
@ST-E00126:264:HW3K2CCXX:8:1201:6654:34922	ChrUn	1759685	1759797	+	+	113
@ST-E00126:264:HW3K2CCXX:7:1101:21217:52766	ChrUn	1759685	1759797	+	+	113
@ST-E00126:264:HW3K2CCXX:8:1117:30086:39651	ChrUn	1759686	1759797	+	+	112
@ST-E00126:264:HW3K2CCXX:7:1122:12499:70609	ChrUn	1759686	1759797	+	+	112
@ST-E00126:264:HW3K2CCXX:8:1207:14407:20190	ChrUn	1759690	1759797	+	+	108
@ST-E00126:264:HW3K2CCXX:7:1107:30979:27802	ChrUn	1759691	1759797	+	+	107
@ST-E00126:264:HW3K2CCXX:8:2213:18355:10609	ChrUn	1759691	1759797	+	+	107
@ST-E00126:264:HW3K2CCXX:7:2209:27773:6987	ChrUn	1759691	1759797	+	+	107
@ST-E00126:264:HW3K2CCXX:8:1118:14519:50937	ChrUn	1759691	1759797	+	+	107
@ST-E00126:264:HW3K2CCXX:7:1204:5700:72156	ChrUn	1759692	1759797	+	+	106
@ST-E00126:264:HW3K2CCXX:7:2213:10774:63894	ChrUn	1759696	1759797	+	+	102
@ST-E00126:264:HW3K2CCXX:7:1108:5183:14160	ChrUn	1759697	1759797	+	+	101
@ST-E00126:264:HW3K2CCXX:7:1108:5457:13228	ChrUn	1759697	1759797	+	+	101
@ST-E00126:264:HW3K2CCXX:7:1201:11972:25148	ChrUn	1759697	1759797	+	+	101
@ST-E00126:264:HW3K2CCXX:6:1114:7770:19874	ChrUn	1759698	1759797	+	+	100
@ST-E00126:264:HW3K2CCXX:7:2205:25885:49777	ChrUn	1759698	1759797	+	+	100
@ST-E00126:264:HW3K2CCXX:8:2105:13352:14389	ChrUn	1759699	1759797	+	+	99
@ST-E00126:264:HW3K2CCXX:5:1121:10764:66373	ChrUn	1759699	1759797	+	+	99
@ST-E00126:264:HW3K2CCXX:8:1223:26748:13615	ChrUn	1759700	1759797	+	+	98
@ST-E00126:264:HW3K2CCXX:8:1114:23652:70803	ChrUn	1759700	1759797	+	+	98
@ST-E00126:264:HW3K2CCXX:8:2205:21653:65933	ChrUn	1759700	1759797	+	+	98
@ST-E00126:264:HW3K2CCXX:8:1121:18233:61169	ChrUn	1759701	1759797	+	+	97
@ST-E00126:264:HW3K2CCXX:8:2111:27732:2100	ChrUn	1759701	1759797	+	+	97
@ST-E00126:264:HW3K2CCXX:3:2120:22709:28277	ChrUn	1759701	1759797	+	+	97
@ST-E00126:264:HW3K2CCXX:3:2120:22769:28347	ChrUn	1759701	1759797	+	+	97
@ST-E00126:264:HW3K2CCXX:8:2101:9962:44802	ChrUn	1759702	1759797	+	+	96
@ST-E00126:264:HW3K2CCXX:8:2118:13900:72262	ChrUn	1759703	1759797	+	+	95
@ST-E00126:264:HW3K2CCXX:8:1109:31436:40759	ChrUn	1759704	1759797	+	+	94
@ST-E00126:264:HW3K2CCXX:8:2118:9445:73018	ChrUn	1759704	1759797	+	+	94
@ST-E00126:264:HW3K2CCXX:7:2119:11789:63226	ChrUn	1759705	1759797	+	+	93
@ST-E00126:264:HW3K2CCXX:8:2221:6502:70733	ChrUn	1759705	1759797	+	+	93
@ST-E00126:264:HW3K2CCXX:7:2105:22739:8991	ChrUn	1759706	1759797	+	+	92
@ST-E00126:264:HW3K2CCXX:8:1211:27681:13756	ChrUn	1759707	1759797	+	+	91
@ST-E00126:264:HW3K2CCXX:8:1121:7781:18661	ChrUn	1759707	1759797	+	+	91
@ST-E00126:264:HW3K2CCXX:8:1211:27813:13773	ChrUn	1759707	1759797	+	+	91
@ST-E00126:264:HW3K2CCXX:8:2103:10348:15725	ChrUn	1759708	1759797	+	+	90
@ST-E00126:264:HW3K2CCXX:4:1106:23287:62153	ChrUn	1759708	1759797	+	+	90
@ST-E00126:264:HW3K2CCXX:7:2222:9008:20049	ChrUn	1759709	1759797	+	+	89
@ST-E00126:264:HW3K2CCXX:8:1210:26534:37999	ChrUn	1759709	1759797	+	+	89
@ST-E00126:264:HW3K2CCXX:8:1118:28047:23249	ChrUn	1759709	1759797	+	+	89
@ST-E00126:264:HW3K2CCXX:6:2214:23277:2751	ChrUn	1759710	1759797	+	+	88
@ST-E00126:264:HW3K2CCXX:8:2203:13748:63384	ChrUn	1759710	1759797	+	+	88
@ST-E00126:264:HW3K2CCXX:8:1117:30898:39510	ChrUn	1759710	1759797	+	+	88
@ST-E00126:264:HW3K2CCXX:6:2120:2666:21368	ChrUn	1759712	1759797	+	+	86
@ST-E00317:214:H33T5ALXX:1:1107:31152:61222	ChrUn	1759712	1759797	+	+	86
@ST-E00126:264:HW3K2CCXX:7:1117:14986:30545	ChrUn	1759712	1759797	+	+	86
@ST-E00126:264:HW3K2CCXX:7:2208:14702:66830	ChrUn	1759713	1759797	+	+	85
@ST-E00126:264:HW3K2CCXX:7:1215:14915:14810	ChrUn	1759714	1759797	+	+	84
@ST-E00126:264:HW3K2CCXX:8:2214:7638:5616	ChrUn	1759715	1759797	+	+	83
@ST-E00126:264:HW3K2CCXX:8:2121:31862:49197	ChrUn	1759715	1759797	+	+	83
@ST-E00126:264:HW3K2CCXX:8:2102:28625:3436	ChrUn	1759715	1759797	+	+	83
@ST-E00126:264:HW3K2CCXX:4:2120:15595:4421	ChrUn	1759716	1759797	+	+	82
@ST-E00126:264:HW3K2CCXX:8:1222:6471:46841	ChrUn	1759717	1759797	+	+	81
@ST-E00126:264:HW3K2CCXX:8:1122:19603:49021	ChrUn	1759718	1759797	+	+	80
@ST-E00126:264:HW3K2CCXX:7:2116:19319:61222	ChrUn	1759718	1759797	+	+	80
@ST-E00126:264:HW3K2CCXX:6:2214:6553:29156	ChrUn	1759718	1759797	+	+	80
@ST-E00126:264:HW3K2CCXX:8:2117:17543:25060	ChrUn	1759719	1759797	+	+	79
@ST-E00126:264:HW3K2CCXX:8:2209:20638:25710	ChrUn	1759720	1759797	+	+	78
@ST-E00126:264:HW3K2CCXX:8:1109:13078:60993	ChrUn	1759720	1759797	+	+	78
@ST-E00126:264:HW3K2CCXX:7:2120:22790:26132	ChrUn	1759721	1759797	+	+	77
@ST-E00126:264:HW3K2CCXX:8:2118:19360:72614	ChrUn	1759722	1759797	+	+	76
@ST-E00126:264:HW3K2CCXX:8:2201:16254:20506	ChrUn	1759722	1759797	+	+	76
@ST-E00126:264:HW3K2CCXX:5:1222:13129:48564	ChrUn	1759722	1759797	+	+	76
@ST-E00126:264:HW3K2CCXX:3:1215:10622:3682	ChrUn	1759722	1759797	+	+	76
@ST-E00126:264:HW3K2CCXX:7:2212:9313:24269	ChrUn	1759722	1759797	+	+	76
@ST-E00126:264:HW3K2CCXX:7:2212:9719:21632	ChrUn	1759722	1759797	+	+	76
@ST-E00126:264:HW3K2CCXX:8:1102:17858:7568	ChrUn	1759769	1759797	+	+	29
@ST-E00126:264:HW3K2CCXX:8:1202:10297:47210	ChrUn	1759769	1759797	+	+	29
@ST-E00126:264:HW3K2CCXX:8:1109:26321:44028	ChrUn	1759771	1759797	+	+	27
@ST-E00126:264:HW3K2CCXX:8:1102:21714:50920	ChrUn	1759771	1759797	+	+	27
@ST-E00126:264:HW3K2CCXX:7:2111:5264:66935	ChrUn	1759771	1759797	+	+	27
@ST-E00126:264:HW3K2CCXX:8:2113:8582:22229	ChrUn	1759772	1759797	+	+	26
@ST-E00126:264:HW3K2CCXX:8:2210:30929:70926	ChrUn	1759772	1759797	+	+	26
@ST-E00126:264:HW3K2CCXX:7:2209:13129:58057	ChrUn	1759773	1759797	+	+	25
@ST-E00126:264:HW3K2CCXX:7:1111:27214:32074	ChrUn	1759773	1759797	+	+	25
@ST-E00126:264:HW3K2CCXX:7:2103:31609:12543	ChrUn	1759774	1759797	+	+	24
@ST-E00126:264:HW3K2CCXX:8:1205:3955:21596	ChrUn	1759774	1759797	+	+	24
@ST-E00126:264:HW3K2CCXX:3:1108:24434:72367	ChrUn	1759775	1759797	+	+	23
@ST-E00126:264:HW3K2CCXX:7:1107:20385:27661	ChrUn	1759776	1759797	+	+	22
@ST-E00126:264:HW3K2CCXX:8:2216:27387:27732	ChrUn	1759776	1759797	+	+	22
@ST-E00126:264:HW3K2CCXX:7:2108:15514:13140	ChrUn	1759776	1759797	+	+	22
@ST-E00126:264:HW3K2CCXX:8:1101:6989:56387	ChrUn	1759776	1759797	+	+	22
@ST-E00126:264:HW3K2CCXX:8:1122:24099:34904	ChrUn	1759778	1759797	+	+	20
@ST-E00126:264:HW3K2CCXX:8:2104:3711:15654	ChrUn	1759803	1759706	-	-	-96
@ST-E00126:264:HW3K2CCXX:7:2214:10724:11945	ChrUn	1759803	1759715	-	-	-87
@ST-E00126:264:HW3K2CCXX:8:1120:8237:26308	ChrUn	1759803	1759778	-	-	-24
@ST-E00126:264:HW3K2CCXX:3:2108:11809:65757	ChrUn	1759803	1759772	-	-	-30
@ST-E00126:264:HW3K2CCXX:8:2224:22739:33076	ChrUn	1759803	1759782	-	-	-20
@ST-E00126:264:HW3K2CCXX:7:2115:13595:18397	ChrUn	1759803	1759685	-	-	-117
@ST-E00126:264:HW3K2CCXX:8:2106:14874:40372	ChrUn	1759803	1759783	-	-	-19
@ST-E00126:264:HW3K2CCXX:8:1201:3001:32707	ChrUn	1759803	1759778	-	-	-24
@ST-E00126:264:HW3K2CCXX:4:1207:30776:33990	ChrUn	1759803	1759694	-	-	-108
@ST-E00126:264:HW3K2CCXX:7:1120:26585:30140	ChrUn	1759803	1759710	-	-	-92
@ST-E00126:264:HW3K2CCXX:3:2219:27417:13123	ChrUn	1759803	1759718	-	-	-84
@ST-E00126:264:HW3K2CCXX:7:1123:8684:36012	ChrUn	1759803	1759784	-	-	-18
@ST-E00126:264:HW3K2CCXX:8:2201:26748:59288	ChrUn	1759803	1759694	-	-	-108
@ST-E00126:264:HW3K2CCXX:7:1118:4219:67375	ChrUn	1759803	1759673	-	-	-129
@ST-E00126:264:HW3K2CCXX:6:2105:2108:26027	ChrUn	1759803	1759769	-	-	-33
@ST-E00126:264:HW3K2CCXX:4:1205:5081:48441	ChrUn	1759803	1759694	-	-	-108
@ST-E00126:264:HW3K2CCXX:5:2102:16934:50621	ChrUn	1759803	1759691	-	-	-111
@ST-E00126:264:HW3K2CCXX:8:2224:22698:33041	ChrUn	1759803	1759782	-	-	-20
@ST-E00126:264:HW3K2CCXX:7:2202:7090:67181	ChrUn	1759803	1759784	-	-	-18
@ST-E00126:264:HW3K2CCXX:8:2204:16275:70715	ChrUn	1759803	1759687	-	-	-115
@ST-E00126:264:HW3K2CCXX:8:2112:23368:38069	ChrUn	1759803	1759784	-	-	-18
@ST-E00126:264:HW3K2CCXX:8:2223:5690:48336	ChrUn	1759803	1759718	-	-	-84
@ST-E00126:264:HW3K2CCXX:8:1201:23886:15092	ChrUn	1759803	1759715	-	-	-87
@ST-E00126:264:HW3K2CCXX:8:1101:13281:37471	ChrUn	1759803	1759784	-	-	-18
@ST-E00126:264:HW3K2CCXX:8:1102:28107:16041	ChrUn	1759803	1759778	-	-	-24
@ST-E00126:264:HW3K2CCXX:7:2121:9688:20911	ChrUn	1759803	1759680	-	-	-122
@ST-E00126:264:HW3K2CCXX:8:1213:7202:47861	ChrUn	1759803	1759707	-	-	-95
@ST-E00126:264:HW3K2CCXX:3:1110:23104:21790	ChrUn	1759803	1759711	-	-	-91
@ST-E00126:264:HW3K2CCXX:8:2203:29569:37665	ChrUn	1759803	1759688	-	-	-114
@ST-E00126:264:HW3K2CCXX:8:1206:12855:47281	ChrUn	1759803	1759770	-	-	-32
@ST-E00126:264:HW3K2CCXX:8:1222:26981:22880	ChrUn	1759803	1759725	-	-	-77
@ST-E00126:264:HW3K2CCXX:7:2203:21288:21210	ChrUn	1759803	1759727	-	-	-75
@ST-E00126:264:HW3K2CCXX:8:2209:25266:32109	ChrUn	1759803	1759693	-	-	-109
@ST-E00126:264:HW3K2CCXX:8:1102:20527:7304	ChrUn	1759803	1759768	-	-	-34
@ST-E00126:264:HW3K2CCXX:8:2211:17340:63771	ChrUn	1759803	1759770	-	-	-32
@ST-E00126:264:HW3K2CCXX:8:2208:3204:21632	ChrUn	1759803	1759672	-	-	-130
@ST-E00126:264:HW3K2CCXX:8:2112:24830:61450	ChrUn	1759803	1759779	-	-	-23
@ST-E00126:264:HW3K2CCXX:8:1105:16193:12384	ChrUn	1759803	1759702	-	-	-100
@ST-E00126:264:HW3K2CCXX:8:2119:25733:60061	ChrUn	1759803	1759717	-	-	-85
@ST-E00126:264:HW3K2CCXX:8:2107:3214:5827	ChrUn	1759803	1759779	-	-	-23
@ST-E00126:264:HW3K2CCXX:4:1207:30919:33814	ChrUn	1759803	1759694	-	-	-108
@ST-E00126:264:HW3K2CCXX:8:2113:16264:33744	ChrUn	1759803	1759781	-	-	-21
@ST-E00126:264:HW3K2CCXX:8:2211:8836:71893	ChrUn	1759803	1759672	-	-	-130
@ST-E00126:264:HW3K2CCXX:8:1102:28189:15936	ChrUn	1759803	1759778	-	-	-24
@ST-E00126:264:HW3K2CCXX:8:2212:6116:2557	ChrUn	1759803	1759772	-	-	-30
@ST-E00126:264:HW3K2CCXX:8:2117:19035:45576	ChrUn	1759803	1759707	-	-	-95
@ST-E00126:264:HW3K2CCXX:8:2115:3224:55315	ChrUn	1759803	1759689	-	-	-113
@ST-E00126:264:HW3K2CCXX:7:2122:18345:24198	ChrUn	1759803	1759707	-	-	-95
@ST-E00126:264:HW3K2CCXX:8:2212:6167:2399	ChrUn	1759803	1759772	-	-	-30
@ST-E00126:264:HW3K2CCXX:8:1123:26007:11101	ChrUn	1759803	1759710	-	-	-92
@ST-E00126:264:HW3K2CCXX:7:1217:17736:70609	ChrUn	1759803	1759776	-	-	-26
@ST-E00126:264:HW3K2CCXX:5:2102:14083:12384	ChrUn	1759803	1759720	-	-	-82
@ST-E00126:264:HW3K2CCXX:8:1208:30827:8025	ChrUn	1759803	1759775	-	-	-27
@ST-E00126:264:HW3K2CCXX:8:1215:24647:58427	ChrUn	1759803	1759702	-	-	-100
@ST-E00126:264:HW3K2CCXX:8:2106:13230:55034	ChrUn	1759803	1759714	-	-	-88
@ST-E00126:264:HW3K2CCXX:8:1217:31172:61608	ChrUn	1759803	1759722	-	-	-80
@ST-E00126:264:HW3K2CCXX:7:1104:30776:17817	ChrUn	1759803	1759695	-	-	-107
@ST-E00126:264:HW3K2CCXX:8:2114:19847:40829	ChrUn	1759803	1759776	-	-	-26
@ST-E00126:264:HW3K2CCXX:8:2116:4817:2663	ChrUn	1759803	1759769	-	-	-33
@ST-E00126:264:HW3K2CCXX:8:1223:23277:59429	ChrUn	1759803	1759782	-	-	-20
@ST-E00126:264:HW3K2CCXX:7:1219:18233:10152	ChrUn	1759803	1759771	-	-	-31
@ST-E00126:264:HW3K2CCXX:8:1102:4817:40706	ChrUn	1759803	1759772	-	-	-30
@ST-E00126:264:HW3K2CCXX:7:1223:20577:55913	ChrUn	1759803	1759712	-	-	-90
@ST-E00126:264:HW3K2CCXX:4:1115:9293:49689	ChrUn	1760709	1760823	+	+	115
@ST-E00126:264:HW3K2CCXX:4:2102:7882:62505	ChrUn	1760709	1760823	+	+	115
@ST-E00126:264:HW3K2CCXX:7:1110:30919:29666	ChrUn	1760713	1760823	+	+	111
@ST-E00126:264:HW3K2CCXX:7:2120:14854:51764	ChrUn	1760714	1760823	+	+	110
@ST-E00126:264:HW3K2CCXX:7:1106:17188:4368	ChrUn	1760722	1760823	+	+	102
@ST-E00126:264:HW3K2CCXX:7:1208:17604:53399	ChrUn	1760728	1760823	+	+	96
@ST-E00126:264:HW3K2CCXX:6:2116:29193:54629	ChrUn	1760735	1760823	+	+	89
@ST-E00126:264:HW3K2CCXX:6:2101:1925:54436	ChrUn	1760748	1760823	+	+	76
@ST-E00126:264:HW3K2CCXX:6:2215:23419:5423	ChrUn	1760752	1760823	+	+	72
@ST-E00126:264:HW3K2CCXX:7:2118:21481:24497	ChrUn	1760755	1760823	+	+	69
@ST-E00126:264:HW3K2CCXX:8:1215:4685:6899	ChrUn	1760759	1760823	+	+	65
@ST-E00126:264:HW3K2CCXX:4:2210:18609:67937	ChrUn	1760763	1760823	+	+	61
@ST-E00126:264:HW3K2CCXX:4:2116:10084:18784	ChrUn	1760767	1760823	+	+	57
@ST-E00126:264:HW3K2CCXX:7:1103:19004:44995	ChrUn	1760771	1760823	+	+	53
@ST-E00126:264:HW3K2CCXX:6:2203:28442:69994	ChrUn	1760776	1760823	+	+	48
@ST-E00126:264:HW3K2CCXX:7:1212:6766:21438	ChrUn	1760796	1760823	+	+	28
@ST-E00126:264:HW3K2CCXX:4:1211:1387:63560	ChrUn	1760829	1760733	-	-	-95
@ST-E00126:264:HW3K2CCXX:3:2102:29183:11857	ChrUn	1760829	1760784	-	-	-44
@ST-E00126:264:HW3K2CCXX:4:1108:15838:7691	ChrUn	1760829	1760794	-	-	-34
@ST-E00126:264:HW3K2CCXX:5:1120:32126:37840	ChrUn	1760829	1760737	-	-	-91
@ST-E00126:264:HW3K2CCXX:7:1208:10906:24251	ChrUn	1760829	1760697	-	-	-131
@ST-E00126:264:HW3K2CCXX:6:2113:4422:54155	ChrUn	1760829	1760750	-	-	-78
@ST-E00126:264:HW3K2CCXX:7:1219:1986:28382	ChrUn	1760829	1760795	-	-	-33
@ST-E00126:264:HW3K2CCXX:4:2106:10653:40231	ChrUn	1760829	1760748	-	-	-80
@ST-E00126:264:HW3K2CCXX:3:1212:27478:35449	ChrUn	1760829	1760716	-	-	-112
@ST-E00126:264:HW3K2CCXX:3:2217:21349:72614	ChrUn	1760829	1760729	-	-	-99
@ST-E00126:264:HW3K2CCXX:7:2219:10033:17465	ChrUn	1760829	1760713	-	-	-115
@ST-E00126:264:HW3K2CCXX:7:2208:16417:57178	ChrUn	1760829	1760701	-	-	-127
@ST-E00126:264:HW3K2CCXX:8:1124:21968:8745	ChrUn	1760829	1760728	-	-	-100
@ST-E00126:264:HW3K2CCXX:7:1208:10622:24638	ChrUn	1760829	1760697	-	-	-131
@ST-E00126:264:HW3K2CCXX:4:2212:21887:24251	ChrUn	1760829	1760710	-	-	-118
@ST-E00126:264:HW3K2CCXX:5:1106:30776:37436	ChrUn	1760829	1760800	-	-	-28
@ST-E00126:264:HW3K2CCXX:8:1124:22008:8570	ChrUn	1760829	1760728	-	-	-100
@ST-E00126:264:HW3K2CCXX:7:2111:2016:15707	ChrUn	1760829	1760700	-	-	-128
@ST-E00126:264:HW3K2CCXX:7:2222:17269:17272	ChrUn	1760829	1760799	-	-	-29
@ST-E00126:264:HW3K2CCXX:8:2124:11688:37594	ChrUn	1760829	1760746	-	-	-82
@ST-E00126:264:HW3K2CCXX:8:2122:30086:57723	ChrUn	1760829	1760722	-	-	-106
@ST-E00126:264:HW3K2CCXX:7:2112:19177:22053	ChrUn	1760829	1760745	-	-	-83
@ST-E00126:264:HW3K2CCXX:4:2212:22079:24374	ChrUn	1760829	1760710	-	-	-118
@ST-E00317:214:H33T5ALXX:1:2105:7009:4245	ChrUn	1765705	1765747	+	+	43
@ST-E00126:264:HW3K2CCXX:6:2115:8115:52608	ChrUn	1831829	1831909	+	+	81
@ST-E00126:264:HW3K2CCXX:5:2213:8663:71629	ChrUn	1831864	1831909	+	+	46
@ST-E00126:264:HW3K2CCXX:7:1206:5690:55227	ChrUn	1831872	1831909	+	+	38
@ST-E00126:264:HW3K2CCXX:6:2210:18345:47334	ChrUn	1831915	1831868	-	-	-46
@ST-E00126:264:HW3K2CCXX:6:1203:16711:5511	ChrUn	1831915	1831826	-	-	-88
@ST-E00126:264:HW3K2CCXX:5:2207:3305:6618	ChrUn	1831915	1831870	-	-	-44
@ST-E00126:264:HW3K2CCXX:8:1215:31943:24128	ChrUn	1831915	1831863	-	-	-51
@ST-E00126:264:HW3K2CCXX:5:2205:27894:56528	ChrUn	1837004	1836922	-	-	-81
@ST-E00126:264:HW3K2CCXX:5:2205:27904:56510	ChrUn	1837004	1836922	-	-	-81
@ST-E00126:264:HW3K2CCXX:3:1220:5538:26097	ChrUn	1837004	1836927	-	-	-76
@ST-E00126:264:HW3K2CCXX:4:1113:27113:69379	ChrUn	1843050	1842989	-	-	-60
@ST-E00126:264:HW3K2CCXX:6:2202:30624:50181	ChrUn	1844890	1845001	+	+	112
@ST-E00126:264:HW3K2CCXX:5:1104:20202:45136	ChrUn	1901232	1901323	+	+	92
@ST-E00126:264:HW3K2CCXX:6:1215:2646:24532	ChrUn	1901238	1901323	+	+	86
@ST-E00126:264:HW3K2CCXX:7:2209:19522:2575	ChrUn	1901258	1901323	+	+	66
@ST-E00126:264:HW3K2CCXX:5:2119:23389:44538	ChrUn	1901263	1901323	+	+	61
@ST-E00126:264:HW3K2CCXX:5:2223:26575:57758	ChrUn	1901282	1901323	+	+	42
@ST-E00126:264:HW3K2CCXX:5:2209:29985:2417	ChrUn	1901282	1901323	+	+	42
@ST-E00126:264:HW3K2CCXX:7:2207:4564:13404	ChrUn	1901290	1901323	+	+	34
@ST-E00126:264:HW3K2CCXX:5:2124:19258:58585	ChrUn	1901329	1901256	-	-	-72
@ST-E00126:264:HW3K2CCXX:4:2202:16752:47738	ChrUn	1901329	1901238	-	-	-90
@ST-E00126:264:HW3K2CCXX:8:2122:29051:21403	ChrUn	1901329	1901238	-	-	-90
@ST-E00126:264:HW3K2CCXX:3:1202:21968:58813	ChrUn	1901329	1901232	-	-	-96
@ST-E00126:264:HW3K2CCXX:5:1108:21278:5054	ChrUn	1901329	1901268	-	-	-60
@ST-E00126:264:HW3K2CCXX:4:2202:23054:50252	ChrUn	1901329	1901264	-	-	-64
@ST-E00126:264:HW3K2CCXX:7:2104:4005:31951	ChrUn	1901329	1901283	-	-	-45
@ST-E00126:264:HW3K2CCXX:4:1224:3112:53258	ChrUn	1952607	1952549	-	-	-57
@ST-E00126:264:HW3K2CCXX:4:1224:3468:54049	ChrUn	1952607	1952549	-	-	-57
@ST-E00126:264:HW3K2CCXX:3:2207:2240:3823	ChrUn	1969358	1969334	-	-	-23
@ST-E00126:264:HW3K2CCXX:6:2104:5304:13105	ChrUn	1973202	1973143	-	-	-58
@ST-E00126:264:HW3K2CCXX:5:1209:18000:58514	ChrUn	2025550	2025677	+	+	128
@ST-E00126:264:HW3K2CCXX:6:2214:27316:21456	ChrUn	2025553	2025677	+	+	125
@ST-E00126:264:HW3K2CCXX:5:2214:19938:16199	ChrUn	2025554	2025677	+	+	124
@ST-E00126:264:HW3K2CCXX:6:2123:27214:20542	ChrUn	2025555	2025677	+	+	123
@ST-E00126:264:HW3K2CCXX:3:1118:9831:6741	ChrUn	2025603	2025677	+	+	75
@ST-E00126:264:HW3K2CCXX:6:1124:26088:62013	ChrUn	2025605	2025677	+	+	73
@ST-E00126:264:HW3K2CCXX:5:1105:1205:40530	ChrUn	2025607	2025677	+	+	71
@ST-E00126:264:HW3K2CCXX:5:1119:24109:52221	ChrUn	2025610	2025677	+	+	68
@ST-E00126:264:HW3K2CCXX:6:2222:21542:34553	ChrUn	2025610	2025677	+	+	68
@ST-E00126:264:HW3K2CCXX:5:2101:32146:19803	ChrUn	2025611	2025677	+	+	67
@ST-E00126:264:HW3K2CCXX:3:2205:25185:39036	ChrUn	2025614	2025677	+	+	64
@ST-E00126:264:HW3K2CCXX:5:1204:18954:41532	ChrUn	2025614	2025677	+	+	64
@ST-E00126:264:HW3K2CCXX:5:2116:2676:64738	ChrUn	2025622	2025677	+	+	56
@ST-E00126:264:HW3K2CCXX:5:1213:24373:10275	ChrUn	2025622	2025677	+	+	56
@ST-E00126:264:HW3K2CCXX:4:1112:4777:8148	ChrUn	2025622	2025677	+	+	56
@ST-E00126:264:HW3K2CCXX:6:2118:17381:63454	ChrUn	2025624	2025677	+	+	54
@ST-E00126:264:HW3K2CCXX:6:2213:24809:10187	ChrUn	2025625	2025677	+	+	53
@ST-E00126:264:HW3K2CCXX:6:1109:8998:68869	ChrUn	2025626	2025677	+	+	52
@ST-E00126:264:HW3K2CCXX:6:2117:24058:46894	ChrUn	2025626	2025677	+	+	52
@ST-E00126:264:HW3K2CCXX:5:1108:14590:71594	ChrUn	2025627	2025677	+	+	51
@ST-E00126:264:HW3K2CCXX:5:1108:14742:71647	ChrUn	2025627	2025677	+	+	51
@ST-E00126:264:HW3K2CCXX:4:2110:10318:28154	ChrUn	2025627	2025677	+	+	51
@ST-E00126:264:HW3K2CCXX:5:2108:4574:36381	ChrUn	2025627	2025677	+	+	51
@ST-E00126:264:HW3K2CCXX:3:2216:30827:57600	ChrUn	2025629	2025677	+	+	49
@ST-E00126:264:HW3K2CCXX:5:2109:3599:19118	ChrUn	2025635	2025677	+	+	43
@ST-E00126:264:HW3K2CCXX:4:1219:9902:58901	ChrUn	2025640	2025677	+	+	38
@ST-E00126:264:HW3K2CCXX:4:1207:23389:26396	ChrUn	2025641	2025677	+	+	37
@ST-E00317:214:H33T5ALXX:1:1102:9902:54682	ChrUn	2025641	2025677	+	+	37
@ST-E00126:264:HW3K2CCXX:5:1219:22475:65248	ChrUn	2025642	2025677	+	+	36
@ST-E00126:264:HW3K2CCXX:3:2210:1580:54049	ChrUn	2025644	2025677	+	+	34
@ST-E00126:264:HW3K2CCXX:6:1121:22546:69133	ChrUn	2025647	2025677	+	+	31
@ST-E00126:264:HW3K2CCXX:3:2123:9800:2294	ChrUn	2025647	2025677	+	+	31
@ST-E00126:264:HW3K2CCXX:3:2207:26504:35449	ChrUn	2025652	2025677	+	+	26
@ST-E00126:264:HW3K2CCXX:3:2210:13646:39229	ChrUn	2025653	2025677	+	+	25
@ST-E00126:264:HW3K2CCXX:4:1108:29173:11593	ChrUn	2025653	2025677	+	+	25
@ST-E00126:264:HW3K2CCXX:4:1205:16650:15109	ChrUn	2025656	2025677	+	+	22
@ST-E00126:264:HW3K2CCXX:4:1205:17076:15285	ChrUn	2025656	2025677	+	+	22
@ST-E00126:264:HW3K2CCXX:5:2105:21866:53926	ChrUn	2025657	2025677	+	+	21
@ST-E00126:264:HW3K2CCXX:5:2210:1550:44362	ChrUn	2025658	2025677	+	+	20
@ST-E00126:264:HW3K2CCXX:5:1224:23378:12595	ChrUn	2025683	2025653	-	-	-29
@ST-E00317:214:H33T5ALXX:1:1222:14377:49179	ChrUn	2025683	2025660	-	-	-22
@ST-E00126:264:HW3K2CCXX:6:1101:6573:34113	ChrUn	2025683	2025623	-	-	-59
@ST-E00126:264:HW3K2CCXX:6:2120:16782:13052	ChrUn	2025683	2025663	-	-	-19
@ST-E00126:264:HW3K2CCXX:4:1111:20851:72280	ChrUn	2025683	2025610	-	-	-72
@ST-E00126:264:HW3K2CCXX:5:1112:17158:15285	ChrUn	2025683	2025654	-	-	-28
@ST-E00126:264:HW3K2CCXX:6:2119:3356:19082	ChrUn	2025683	2025659	-	-	-23
@ST-E00317:214:H33T5ALXX:1:2118:21755:61925	ChrUn	2025683	2025632	-	-	-50
@ST-E00126:264:HW3K2CCXX:6:1210:17371:15865	ChrUn	2025683	2025624	-	-	-58
@ST-E00126:264:HW3K2CCXX:4:1219:11891:63859	ChrUn	2025683	2025614	-	-	-68
@ST-E00126:264:HW3K2CCXX:3:2108:18436:4491	ChrUn	2025683	2025634	-	-	-48
@ST-E00126:264:HW3K2CCXX:6:2110:6116:3893	ChrUn	2025683	2025641	-	-	-41
@ST-E00126:264:HW3K2CCXX:5:1123:20669:57301	ChrUn	2025683	2025647	-	-	-35
@ST-E00126:264:HW3K2CCXX:4:1216:22008:69889	ChrUn	2025683	2025555	-	-	-127
@ST-E00126:264:HW3K2CCXX:6:1215:14539:51394	ChrUn	2025683	2025551	-	-	-131
@ST-E00126:264:HW3K2CCXX:4:1108:3325:34113	ChrUn	2025683	2025555	-	-	-127
@ST-E00126:264:HW3K2CCXX:3:2104:23734:11312	ChrUn	2025683	2025554	-	-	-128
@ST-E00126:264:HW3K2CCXX:5:2116:10653:13896	ChrUn	2025683	2025663	-	-	-19
@ST-E00126:264:HW3K2CCXX:5:1114:3488:19627	ChrUn	2025683	2025628	-	-	-54
@ST-E00126:264:HW3K2CCXX:4:2211:15879:48898	ChrUn	2025683	2025664	-	-	-18
@ST-E00126:264:HW3K2CCXX:5:1112:17695:15232	ChrUn	2025683	2025654	-	-	-28
@ST-E00126:264:HW3K2CCXX:4:1101:6644:29103	ChrUn	2025683	2025554	-	-	-128
@ST-E00126:264:HW3K2CCXX:3:1124:22942:70135	ChrUn	2025683	2025610	-	-	-72
@ST-E00126:264:HW3K2CCXX:3:2122:28158:20489	ChrUn	2025683	2025620	-	-	-62
@ST-E00126:264:HW3K2CCXX:5:1117:22962:21719	ChrUn	2025683	2025665	-	-	-17
@ST-E00126:264:HW3K2CCXX:5:1224:23399:12595	ChrUn	2025683	2025653	-	-	-29
@ST-E00126:264:HW3K2CCXX:6:1110:5416:3841	ChrUn	2025683	2025634	-	-	-48
@ST-E00126:264:HW3K2CCXX:5:1207:13667:30861	ChrUn	2025683	2025652	-	-	-30
@ST-E00126:264:HW3K2CCXX:5:1112:17594:15268	ChrUn	2025683	2025654	-	-	-28
@ST-E00126:264:HW3K2CCXX:5:2118:19695:65212	ChrUn	2025683	2025658	-	-	-24
@ST-E00126:264:HW3K2CCXX:3:2212:17908:34096	ChrUn	2025683	2025629	-	-	-53
@ST-E00317:214:H33T5ALXX:1:1222:14357:49179	ChrUn	2025683	2025660	-	-	-22
@ST-E00126:264:HW3K2CCXX:6:2202:23926:46208	ChrUn	2025683	2025663	-	-	-19
@ST-E00126:264:HW3K2CCXX:3:2101:4219:20084	ChrUn	2025683	2025633	-	-	-49
@ST-E00126:264:HW3K2CCXX:5:1113:1986:56897	ChrUn	2030878	2031003	+	+	126
@ST-E00126:264:HW3K2CCXX:4:2108:14742:53293	ChrUn	2030883	2031003	+	+	121
@ST-E00126:264:HW3K2CCXX:6:2205:1864:30562	ChrUn	2030890	2031003	+	+	114
@ST-E00126:264:HW3K2CCXX:4:2217:29335:52766	ChrUn	2030896	2031003	+	+	108
@ST-E00126:264:HW3K2CCXX:3:1121:6279:24989	ChrUn	2030904	2031003	+	+	100
@ST-E00126:264:HW3K2CCXX:5:2101:2564:39686	ChrUn	2030918	2031003	+	+	86
@ST-E00126:264:HW3K2CCXX:6:2206:29904:29209	ChrUn	2030924	2031003	+	+	80
@ST-E00126:264:HW3K2CCXX:6:1209:18812:58303	ChrUn	2031009	2030885	-	-	-123
@ST-E00126:264:HW3K2CCXX:4:2205:13261:15602	ChrUn	2031009	2030893	-	-	-115
@ST-E00126:264:HW3K2CCXX:4:2115:19918:5511	ChrUn	2031009	2030899	-	-	-109
@ST-E00126:264:HW3K2CCXX:7:1113:14093:50516	ChrUn	2078827	2078717	-	-	-109
@ST-E00126:264:HW3K2CCXX:7:1224:13149:70504	ChrUn	2078827	2078696	-	-	-130
@ST-E00126:264:HW3K2CCXX:7:2214:10236:2417	ChrUn	2078827	2078722	-	-	-104
@ST-E00126:264:HW3K2CCXX:8:2102:8034:69977	ChrUn	2180525	2180432	-	-	-92
@ST-E00126:264:HW3K2CCXX:6:1209:12053:4087	ChrUn	2180525	2180427	-	-	-97
@ST-E00126:264:HW3K2CCXX:6:2218:6441:4737	ChrUn	2194869	2194812	-	-	-56
@ST-E00126:264:HW3K2CCXX:4:2204:24312:71242	ChrUn	2219356	2219438	+	+	83
@ST-E00126:264:HW3K2CCXX:6:1215:16234:42024	ChrUn	2219364	2219438	+	+	75
@ST-E00126:264:HW3K2CCXX:6:1123:24819:41356	ChrUn	2219444	2219403	-	-	-40
@ST-E00126:264:HW3K2CCXX:6:2105:9587:57407	ChrUn	2219444	2219403	-	-	-40
@ST-E00126:264:HW3K2CCXX:6:1123:24647:41198	ChrUn	2219444	2219403	-	-	-40
@ST-E00126:264:HW3K2CCXX:4:2210:2240:62505	ChrUn	2219444	2219355	-	-	-88
@ST-E00126:264:HW3K2CCXX:5:2119:12763:60940	ChrUn	2219444	2219360	-	-	-83
@ST-E00126:264:HW3K2CCXX:5:2119:14966:42991	ChrUn	2402694	2402657	-	-	-36
@ST-E00126:264:HW3K2CCXX:5:2110:26463:34430	ChrUn	2415916	2416034	+	+	119
@ST-E00317:214:H33T5ALXX:1:2218:4706:36399	ChrUn	2415922	2416034	+	+	113
@ST-E00126:264:HW3K2CCXX:4:1109:23845:33551	ChrUn	2415925	2416034	+	+	110
@ST-E00126:264:HW3K2CCXX:3:2108:10551:60976	ChrUn	2415930	2416034	+	+	105
@ST-E00126:264:HW3K2CCXX:5:2212:4503:62241	ChrUn	2415932	2416034	+	+	103
@ST-E00126:264:HW3K2CCXX:6:2118:11292:3999	ChrUn	2415938	2416034	+	+	97
@ST-E00126:264:HW3K2CCXX:6:2105:10805:3999	ChrUn	2415943	2416034	+	+	92
@ST-E00126:264:HW3K2CCXX:6:1203:13119:53293	ChrUn	2415951	2416034	+	+	84
@ST-E00126:264:HW3K2CCXX:6:1117:29975:15338	ChrUn	2415958	2416034	+	+	77
@ST-E00126:264:HW3K2CCXX:5:1102:10957:26976	ChrUn	2416040	2415964	-	-	-75
@ST-E00126:264:HW3K2CCXX:5:1224:8197:5071	ChrUn	2416040	2415964	-	-	-75
@ST-E00126:264:HW3K2CCXX:6:1206:10561:36592	ChrUn	2416040	2415952	-	-	-87
@ST-E00126:264:HW3K2CCXX:3:2212:6735:19557	ChrUn	2416040	2415955	-	-	-84
@ST-E00126:264:HW3K2CCXX:3:2224:30411:38983	ChrUn	2416040	2415932	-	-	-107
@ST-E00126:264:HW3K2CCXX:4:2215:32035:37682	ChrUn	2418612	2418658	+	+	47
@ST-E00126:264:HW3K2CCXX:6:1106:6187:67199	ChrUn	2418625	2418658	+	+	34
@ST-E00126:264:HW3K2CCXX:7:1208:30015:58479	ChrUn	2418664	2418627	-	-	-36
@ST-E00126:264:HW3K2CCXX:3:1123:4229:35362	ChrUn	2442794	2442918	+	+	125
@ST-E00126:264:HW3K2CCXX:4:2122:20892:36100	ChrUn	2442820	2442918	+	+	99
@ST-E00126:264:HW3K2CCXX:5:1123:30391:66935	ChrUn	2442821	2442918	+	+	98
@ST-E00126:264:HW3K2CCXX:3:1203:21359:69748	ChrUn	2442828	2442918	+	+	91
@ST-E00126:264:HW3K2CCXX:6:1110:25581:29912	ChrUn	2442828	2442918	+	+	91
@ST-E00126:264:HW3K2CCXX:3:2221:27671:41268	ChrUn	2442924	2442887	-	-	-36
@ST-E00126:264:HW3K2CCXX:6:2211:11901:27275	ChrUn	2442924	2442882	-	-	-41
@ST-E00126:264:HW3K2CCXX:5:2208:14346:24620	ChrUn	2442924	2442839	-	-	-84
@ST-E00126:264:HW3K2CCXX:5:2206:14407:73317	ChrUn	2442924	2442859	-	-	-64
@ST-E00126:264:HW3K2CCXX:6:2222:7415:3014	ChrUn	2442924	2442894	-	-	-29
@ST-E00126:264:HW3K2CCXX:6:1220:3528:54155	ChrUn	2442924	2442892	-	-	-31
@ST-E00126:264:HW3K2CCXX:6:2204:20892:57372	ChrUn	2442924	2442892	-	-	-31
@ST-E00317:214:H33T5ALXX:1:2112:4137:16182	ChrUn	2442924	2442812	-	-	-111
@ST-E00126:264:HW3K2CCXX:6:2218:32136:72420	ChrUn	2447058	2447182	+	+	125
@ST-E00126:264:HW3K2CCXX:5:2205:1763:24444	ChrUn	2447067	2447182	+	+	116
@ST-E00126:264:HW3K2CCXX:6:2217:18101:20682	ChrUn	2447072	2447182	+	+	111
@ST-E00126:264:HW3K2CCXX:5:2110:30391:49777	ChrUn	2447083	2447182	+	+	100
@ST-E00126:264:HW3K2CCXX:4:1119:21562:2276	ChrUn	2447088	2447182	+	+	95
@ST-E00126:264:HW3K2CCXX:3:1210:8684:66672	ChrUn	2447103	2447182	+	+	80
@ST-E00126:264:HW3K2CCXX:6:2214:25357:58989	ChrUn	2447163	2447182	+	+	20
@ST-E00126:264:HW3K2CCXX:6:2221:5558:36996	ChrUn	2447188	2447090	-	-	-97
@ST-E00126:264:HW3K2CCXX:5:2223:3843:69010	ChrUn	2447188	2447073	-	-	-114
@ST-E00126:264:HW3K2CCXX:6:2101:28361:16445	ChrUn	2447188	2447097	-	-	-90
@ST-E00126:264:HW3K2CCXX:6:1219:32035:56809	ChrUn	2447188	2447111	-	-	-76
@ST-E00126:264:HW3K2CCXX:6:1104:29934:72403	ChrUn	2447188	2447092	-	-	-95
@ST-E00126:264:HW3K2CCXX:4:2220:28077:25517	ChrUn	2447188	2447105	-	-	-82
@ST-E00126:264:HW3K2CCXX:6:2117:32004:10978	ChrUn	2447188	2447099	-	-	-88
@ST-E00126:264:HW3K2CCXX:6:2119:24982:43290	ChrUn	2447188	2447102	-	-	-85
@ST-E00126:264:HW3K2CCXX:3:2102:6532:44099	ChrUn	2447188	2447094	-	-	-93
@ST-E00126:264:HW3K2CCXX:6:1122:4472:33990	ChrUn	2447188	2447099	-	-	-88
@ST-E00126:264:HW3K2CCXX:6:1123:25053:9660	ChrUn	2447364	2447479	+	+	116
@ST-E00126:264:HW3K2CCXX:3:1224:26372:6917	ChrUn	2447372	2447479	+	+	108
@ST-E00126:264:HW3K2CCXX:6:2124:5497:49654	ChrUn	2447374	2447479	+	+	106
@ST-E00126:264:HW3K2CCXX:6:1116:20994:64966	ChrUn	2447485	2447379	-	-	-105
@ST-E00126:264:HW3K2CCXX:5:1208:10409:35027	ChrUn	2447485	2447376	-	-	-108
@ST-E00126:264:HW3K2CCXX:3:2106:23378:2083	ChrUn	2447485	2447382	-	-	-102
@ST-E00126:264:HW3K2CCXX:4:1114:16579:64562	ChrUn	2487820	2487914	+	+	95
@ST-E00126:264:HW3K2CCXX:5:2118:10754:25816	ChrUn	2487821	2487914	+	+	94
@ST-E00126:264:HW3K2CCXX:4:2118:18152:57934	ChrUn	2487823	2487914	+	+	92
@ST-E00126:264:HW3K2CCXX:3:2124:21826:45980	ChrUn	2487823	2487914	+	+	92
@ST-E00126:264:HW3K2CCXX:3:2206:11657:66408	ChrUn	2487823	2487914	+	+	92
@ST-E00126:264:HW3K2CCXX:4:2204:1651:67041	ChrUn	2487823	2487914	+	+	92
@ST-E00126:264:HW3K2CCXX:5:2219:11617:33111	ChrUn	2487826	2487914	+	+	89
@ST-E00126:264:HW3K2CCXX:4:1203:26545:69871	ChrUn	2487827	2487914	+	+	88
@ST-E00126:264:HW3K2CCXX:4:1215:22972:12947	ChrUn	2487828	2487914	+	+	87
@ST-E00126:264:HW3K2CCXX:5:1205:16691:55438	ChrUn	2487829	2487914	+	+	86
@ST-E00126:264:HW3K2CCXX:5:1205:16752:55438	ChrUn	2487829	2487914	+	+	86
@ST-E00126:264:HW3K2CCXX:4:1112:25966:39229	ChrUn	2487830	2487914	+	+	85
@ST-E00126:264:HW3K2CCXX:8:2208:29051:49144	ChrUn	2487831	2487914	+	+	84
@ST-E00126:264:HW3K2CCXX:8:2208:29569:40970	ChrUn	2487831	2487914	+	+	84
@ST-E00126:264:HW3K2CCXX:5:1102:31700:17905	ChrUn	2487833	2487914	+	+	82
@ST-E00126:264:HW3K2CCXX:3:2120:19887:48353	ChrUn	2487834	2487914	+	+	81
@ST-E00126:264:HW3K2CCXX:5:2208:32410:59921	ChrUn	2487836	2487914	+	+	79
@ST-E00126:264:HW3K2CCXX:4:2111:28940:7989	ChrUn	2487838	2487914	+	+	77
@ST-E00126:264:HW3K2CCXX:4:1106:29630:41251	ChrUn	2487842	2487914	+	+	73
@ST-E00126:264:HW3K2CCXX:6:1117:17888:3507	ChrUn	2487842	2487914	+	+	73
@ST-E00126:264:HW3K2CCXX:5:1121:24424:7374	ChrUn	2487843	2487914	+	+	72
@ST-E00126:264:HW3K2CCXX:4:1110:4564:35555	ChrUn	2487844	2487914	+	+	71
@ST-E00126:264:HW3K2CCXX:4:1109:28574:10662	ChrUn	2487846	2487914	+	+	69
@ST-E00126:264:HW3K2CCXX:3:1217:30289:63068	ChrUn	2487847	2487914	+	+	68
@ST-E00126:264:HW3K2CCXX:4:2124:27681:26167	ChrUn	2487850	2487914	+	+	65
@ST-E00126:264:HW3K2CCXX:4:1220:24738:36610	ChrUn	2487852	2487914	+	+	63
@ST-E00126:264:HW3K2CCXX:5:2118:27326:59446	ChrUn	2487852	2487914	+	+	63
@ST-E00126:264:HW3K2CCXX:5:2118:27336:59429	ChrUn	2487852	2487914	+	+	63
@ST-E00126:264:HW3K2CCXX:4:1224:7567:21807	ChrUn	2487852	2487914	+	+	63
@ST-E00126:264:HW3K2CCXX:3:2208:24302:20208	ChrUn	2487853	2487914	+	+	62
@ST-E00126:264:HW3K2CCXX:5:2208:12479:47650	ChrUn	2487855	2487914	+	+	60
@ST-E00126:264:HW3K2CCXX:5:2208:12489:47597	ChrUn	2487855	2487914	+	+	60
@ST-E00126:264:HW3K2CCXX:4:1105:19634:21262	ChrUn	2487855	2487914	+	+	60
@ST-E00126:264:HW3K2CCXX:5:1120:20354:50041	ChrUn	2487855	2487914	+	+	60
@ST-E00126:264:HW3K2CCXX:6:1220:10165:33938	ChrUn	2487856	2487914	+	+	59
@ST-E00126:264:HW3K2CCXX:5:2201:25540:13738	ChrUn	2487856	2487914	+	+	59
@ST-E00126:264:HW3K2CCXX:3:2105:16376:3348	ChrUn	2487856	2487914	+	+	59
@ST-E00126:264:HW3K2CCXX:3:2213:8877:13949	ChrUn	2487857	2487914	+	+	58
@ST-E00126:264:HW3K2CCXX:3:1102:26849:5599	ChrUn	2487858	2487914	+	+	57
@ST-E00126:264:HW3K2CCXX:4:1102:11769:30351	ChrUn	2487859	2487914	+	+	56
@ST-E00126:264:HW3K2CCXX:3:1207:12976:73159	ChrUn	2487859	2487914	+	+	56
@ST-E00126:264:HW3K2CCXX:4:1218:28138:35326	ChrUn	2487861	2487914	+	+	54
@ST-E00126:264:HW3K2CCXX:5:2208:32157:5897	ChrUn	2487861	2487914	+	+	54
@ST-E00317:214:H33T5ALXX:1:1110:29396:46402	ChrUn	2487920	2487828	-	-	-91
@ST-E00126:264:HW3K2CCXX:4:1107:12073:67586	ChrUn	2487920	2487833	-	-	-86
@ST-E00126:264:HW3K2CCXX:4:2109:21318:21473	ChrUn	2487920	2487855	-	-	-64
@ST-E00126:264:HW3K2CCXX:4:2110:29904:67885	ChrUn	2487920	2487856	-	-	-63
@ST-E00126:264:HW3K2CCXX:3:2122:20303:6390	ChrUn	2487920	2487858	-	-	-61
@ST-E00126:264:HW3K2CCXX:5:1123:6888:47843	ChrUn	2487920	2487842	-	-	-77
@ST-E00126:264:HW3K2CCXX:4:2112:31020:17395	ChrUn	2487920	2487848	-	-	-71
@ST-E00126:264:HW3K2CCXX:5:1210:15544:44837	ChrUn	2487920	2487861	-	-	-58
@ST-E00317:214:H33T5ALXX:1:1102:2250:10943	ChrUn	2487920	2487833	-	-	-86
@ST-E00126:264:HW3K2CCXX:4:2110:12469:38385	ChrUn	2487920	2487837	-	-	-82
@ST-E00126:264:HW3K2CCXX:4:2112:31020:17324	ChrUn	2487920	2487848	-	-	-71
@ST-E00126:264:HW3K2CCXX:3:2203:23693:46120	ChrUn	2487920	2487855	-	-	-64
@ST-E00126:264:HW3K2CCXX:5:2106:14489:70961	ChrUn	2487920	2487832	-	-	-87
@ST-E00126:264:HW3K2CCXX:3:2207:7314:2346	ChrUn	2487920	2487860	-	-	-59
@ST-E00126:264:HW3K2CCXX:5:1205:24647:67849	ChrUn	2487920	2487823	-	-	-96
@ST-E00126:264:HW3K2CCXX:3:2103:26534:3717	ChrUn	2487920	2487849	-	-	-70
@ST-E00126:264:HW3K2CCXX:6:2206:15341:42200	ChrUn	2487920	2487833	-	-	-86
@ST-E00126:264:HW3K2CCXX:5:1214:17817:59464	ChrUn	2487920	2487848	-	-	-71
@ST-E00126:264:HW3K2CCXX:3:2205:8552:71260	ChrUn	2487920	2487855	-	-	-64
@ST-E00126:264:HW3K2CCXX:5:1110:21653:25991	ChrUn	2487920	2487821	-	-	-98
@ST-E00126:264:HW3K2CCXX:4:2205:27519:7251	ChrUn	2487920	2487844	-	-	-75
@ST-E00126:264:HW3K2CCXX:5:1205:24657:67902	ChrUn	2487920	2487823	-	-	-96
@ST-E00126:264:HW3K2CCXX:3:2202:11343:62874	ChrUn	2487920	2487837	-	-	-82
@ST-E00126:264:HW3K2CCXX:4:2108:17432:61151	ChrUn	2487920	2487853	-	-	-66
@ST-E00126:264:HW3K2CCXX:6:2220:8430:23196	ChrUn	2487920	2487831	-	-	-88
@ST-E00126:264:HW3K2CCXX:5:1224:15524:70539	ChrUn	2487920	2487853	-	-	-66
@ST-E00126:264:HW3K2CCXX:6:1214:26027:7902	ChrUn	2487920	2487830	-	-	-89
@ST-E00126:264:HW3K2CCXX:4:2206:15168:7620	ChrUn	2487920	2487853	-	-	-66
@ST-E00126:264:HW3K2CCXX:3:1113:9343:17008	ChrUn	2487920	2487844	-	-	-75
@ST-E00126:264:HW3K2CCXX:3:2108:12195:16815	ChrUn	2487920	2487820	-	-	-99
@ST-E00126:264:HW3K2CCXX:4:1216:19400:24655	ChrUn	2487920	2487835	-	-	-84
@ST-E00126:264:HW3K2CCXX:4:1211:20080:7972	ChrUn	2487920	2487822	-	-	-97
@ST-E00317:214:H33T5ALXX:1:1109:22100:24198	ChrUn	2487920	2487856	-	-	-63
@ST-E00126:264:HW3K2CCXX:4:1123:10033:48687	ChrUn	2487920	2487833	-	-	-86
@ST-E00126:264:HW3K2CCXX:4:2205:19816:50621	ChrUn	2487920	2487851	-	-	-68
@ST-E00317:214:H33T5ALXX:1:2106:31933:48160	ChrUn	2487920	2487855	-	-	-64
@ST-E00126:264:HW3K2CCXX:4:2123:18964:18977	ChrUn	2487920	2487855	-	-	-64
@ST-E00126:264:HW3K2CCXX:5:1107:5325:6179	ChrUn	2487920	2487855	-	-	-64
@ST-E00126:264:HW3K2CCXX:4:1121:30076:11505	ChrUn	2487920	2487825	-	-	-94
@ST-E00126:264:HW3K2CCXX:3:1110:27641:56440	ChrUn	2487920	2487824	-	-	-95
@ST-E00126:264:HW3K2CCXX:3:2214:32096:46683	ChrUn	2487920	2487860	-	-	-59
@ST-E00126:264:HW3K2CCXX:3:1113:8603:26027	ChrUn	2487920	2487827	-	-	-92
@ST-E00126:264:HW3K2CCXX:5:1110:15828:35063	ChrUn	2487920	2487821	-	-	-98
@ST-E00126:264:HW3K2CCXX:6:1208:2118:71893	ChrUn	2487920	2487846	-	-	-73
@ST-E00126:264:HW3K2CCXX:3:1202:12560:13721	ChrUn	2487920	2487832	-	-	-87
@ST-E00126:264:HW3K2CCXX:4:2114:27214:2469	ChrUn	2487920	2487848	-	-	-71
@ST-E00126:264:HW3K2CCXX:4:1113:20933:71295	ChrUn	2487920	2487828	-	-	-91
@ST-E00126:264:HW3K2CCXX:3:1203:3782:24638	ChrUn	2487920	2487833	-	-	-86
@ST-E00126:264:HW3K2CCXX:4:1221:18406:29191	ChrUn	2487920	2487854	-	-	-65
@ST-E00126:264:HW3K2CCXX:5:1107:5335:6126	ChrUn	2487920	2487855	-	-	-64
@ST-E00126:264:HW3K2CCXX:3:2101:17523:15250	ChrUn	2487920	2487859	-	-	-60
@ST-E00126:264:HW3K2CCXX:5:1201:14275:61591	ChrUn	2487920	2487861	-	-	-58
@ST-E00126:264:HW3K2CCXX:3:2108:10379:48300	ChrUn	2487920	2487825	-	-	-94
@ST-E00126:264:HW3K2CCXX:4:1214:16660:12982	ChrUn	2487920	2487833	-	-	-86
@ST-E00126:264:HW3K2CCXX:4:1108:1133:19030	ChrUn	2487920	2487830	-	-	-89
@ST-E00126:264:HW3K2CCXX:4:1215:24809:21930	ChrUn	2487920	2487860	-	-	-59
@ST-E00126:264:HW3K2CCXX:4:1219:11759:56774	ChrUn	2487920	2487822	-	-	-97
@ST-E00317:214:H33T5ALXX:1:2205:3833:29507	ChrUn	2487920	2487842	-	-	-77
@ST-E00126:264:HW3K2CCXX:3:1219:4239:61187	ChrUn	2487920	2487844	-	-	-75
@ST-E00126:264:HW3K2CCXX:4:2104:7121:51131	ChrUn	2487920	2487836	-	-	-83
@ST-E00126:264:HW3K2CCXX:4:2112:30584:17131	ChrUn	2487920	2487848	-	-	-71
@ST-E00126:264:HW3K2CCXX:4:2207:15503:57038	ChrUn	2487920	2487824	-	-	-95
@ST-E00126:264:HW3K2CCXX:5:1109:14083:5458	ChrUn	2487920	2487853	-	-	-66
@ST-E00126:264:HW3K2CCXX:6:1121:18385:55596	ChrUn	2510388	2510422	+	+	35
@ST-E00126:264:HW3K2CCXX:5:1219:5660:65335	ChrUn	2510428	2510409	-	-	-18
@ST-E00126:264:HW3K2CCXX:5:2101:23652:12507	ChrUn	2510428	2510370	-	-	-57
@ST-E00126:264:HW3K2CCXX:5:1102:32613:12033	ChrUn	2510428	2510399	-	-	-28
@ST-E00126:264:HW3K2CCXX:4:1119:8623:53276	ChrUn	2510428	2510404	-	-	-23
@ST-E00126:264:HW3K2CCXX:6:2113:13717:62030	ChrUn	2549070	2549190	+	+	121
@ST-E00317:214:H33T5ALXX:1:2215:20364:45663	ChrUn	2549125	2549190	+	+	66
@ST-E00126:264:HW3K2CCXX:3:1214:26880:35959	ChrUn	2549130	2549190	+	+	61
@ST-E00126:264:HW3K2CCXX:4:1215:25022:61327	ChrUn	2549134	2549190	+	+	57
@ST-E00126:264:HW3K2CCXX:5:2114:21542:57723	ChrUn	2549196	2549115	-	-	-80
@ST-E00126:264:HW3K2CCXX:6:2206:4462:43501	ChrUn	2549196	2549141	-	-	-54
@ST-E00126:264:HW3K2CCXX:6:1117:30340:48002	ChrUn	2549196	2549152	-	-	-43
@ST-E00126:264:HW3K2CCXX:5:2114:22912:57600	ChrUn	2549196	2549115	-	-	-80
@ST-E00126:264:HW3K2CCXX:5:1107:12611:69080	ChrUn	2574990	2575078	+	+	89
@ST-E00126:264:HW3K2CCXX:5:2103:29498:63419	ChrUn	2574993	2575078	+	+	86
@ST-E00126:264:HW3K2CCXX:6:1204:10602:28716	ChrUn	2575001	2575078	+	+	78
@ST-E00126:264:HW3K2CCXX:5:1215:28219:44573	ChrUn	2575023	2575078	+	+	56
@ST-E00126:264:HW3K2CCXX:6:2223:31933:24708	ChrUn	2575033	2575078	+	+	46
@ST-E00126:264:HW3K2CCXX:5:1201:28513:53240	ChrUn	2575040	2575078	+	+	39
@ST-E00126:264:HW3K2CCXX:4:1214:12571:32338	ChrUn	2575041	2575078	+	+	38
@ST-E00126:264:HW3K2CCXX:5:1111:17208:54190	ChrUn	2575044	2575078	+	+	35
@ST-E00126:264:HW3K2CCXX:5:2101:21795:53487	ChrUn	2575047	2575078	+	+	32
@ST-E00126:264:HW3K2CCXX:4:1223:2483:58778	ChrUn	2575050	2575078	+	+	29
@ST-E00126:264:HW3K2CCXX:4:2207:23876:68623	ChrUn	2575054	2575078	+	+	25
@ST-E00126:264:HW3K2CCXX:4:2207:23764:70961	ChrUn	2575054	2575078	+	+	25
@ST-E00126:264:HW3K2CCXX:4:2218:12175:26273	ChrUn	2575060	2575078	+	+	19
@ST-E00126:264:HW3K2CCXX:5:2206:12916:13879	ChrUn	2575084	2575042	-	-	-41
@ST-E00126:264:HW3K2CCXX:5:2212:12946:2751	ChrUn	2575084	2575038	-	-	-45
@ST-E00126:264:HW3K2CCXX:4:1122:10379:27275	ChrUn	2575084	2575038	-	-	-45
@ST-E00126:264:HW3K2CCXX:4:2105:1884:29683	ChrUn	2575084	2575051	-	-	-32
@ST-E00126:264:HW3K2CCXX:6:1209:6279:40319	ChrUn	2575084	2574990	-	-	-93
@ST-E00126:264:HW3K2CCXX:6:2215:3914:68500	ChrUn	2590987	2591039	+	+	53
@ST-E00317:214:H33T5ALXX:1:2111:20182:27661	ChrUn	2665276	2665316	+	+	41
@ST-E00126:264:HW3K2CCXX:3:1105:16183:33779	ChrUn	2665291	2665316	+	+	26
@ST-E00126:264:HW3K2CCXX:5:1103:10338:39335	ChrUn	2701242	2701197	-	-	-44
@ST-E00126:264:HW3K2CCXX:5:1111:9638:53487	ChrUn	2701242	2701190	-	-	-51
@ST-E00126:264:HW3K2CCXX:4:2111:28067:57987	ChrUn	2713657	2713705	+	+	49
@ST-E00126:264:HW3K2CCXX:5:1202:22242:4860	ChrUn	2713661	2713705	+	+	45
@ST-E00126:264:HW3K2CCXX:5:1217:16082:72772	ChrUn	2713661	2713705	+	+	45
@ST-E00126:264:HW3K2CCXX:5:2217:12479:20788	ChrUn	2713662	2713705	+	+	44
@ST-E00126:264:HW3K2CCXX:5:1113:3995:69168	ChrUn	2713664	2713705	+	+	42
@ST-E00126:264:HW3K2CCXX:5:1222:24616:56827	ChrUn	2713666	2713705	+	+	40
@ST-E00126:264:HW3K2CCXX:5:2113:11535:66759	ChrUn	2713669	2713705	+	+	37
@ST-E00126:264:HW3K2CCXX:5:1114:28168:37665	ChrUn	2713671	2713705	+	+	35
@ST-E00126:264:HW3K2CCXX:5:1120:30046:67357	ChrUn	2713671	2713705	+	+	35
@ST-E00126:264:HW3K2CCXX:3:2102:2219:40108	ChrUn	2713671	2713705	+	+	35
@ST-E00126:264:HW3K2CCXX:5:1116:3427:48951	ChrUn	2713674	2713705	+	+	32
@ST-E00126:264:HW3K2CCXX:6:2208:28950:49074	ChrUn	2713680	2713705	+	+	26
@ST-E00126:264:HW3K2CCXX:5:2102:3782:69080	ChrUn	2713680	2713705	+	+	26
@ST-E00126:264:HW3K2CCXX:4:2105:15798:65423	ChrUn	2713682	2713705	+	+	24
@ST-E00126:264:HW3K2CCXX:3:1101:24008:9501	ChrUn	2713684	2713705	+	+	22
@ST-E00126:264:HW3K2CCXX:3:1101:23794:9519	ChrUn	2713684	2713705	+	+	22
@ST-E00126:264:HW3K2CCXX:6:2118:6583:21298	ChrUn	2713686	2713705	+	+	20
@ST-E00126:264:HW3K2CCXX:6:1115:5193:45154	ChrUn	2713711	2713661	-	-	-49
@ST-E00126:264:HW3K2CCXX:4:1209:3133:13703	ChrUn	2713711	2713677	-	-	-33
@ST-E00126:264:HW3K2CCXX:3:1116:23815:24216	ChrUn	2713711	2713668	-	-	-42
@ST-E00126:264:HW3K2CCXX:3:2221:28970:36944	ChrUn	2713711	2713679	-	-	-31
@ST-E00126:264:HW3K2CCXX:6:1106:22130:58989	ChrUn	2713711	2713675	-	-	-35
@ST-E00126:264:HW3K2CCXX:4:2204:28361:43167	ChrUn	2713711	2713688	-	-	-22
@ST-E00126:264:HW3K2CCXX:4:1219:10470:41813	ChrUn	2713711	2713667	-	-	-43
@ST-E00126:264:HW3K2CCXX:6:2201:16163:20665	ChrUn	2713711	2713664	-	-	-46
@ST-E00126:264:HW3K2CCXX:6:2220:11454:34975	ChrUn	2724510	2724635	+	+	126
@ST-E00126:264:HW3K2CCXX:3:2208:27681:66918	ChrUn	2724522	2724635	+	+	114
@ST-E00126:264:HW3K2CCXX:5:2217:18761:8253	ChrUn	2724533	2724635	+	+	103
@ST-E00126:264:HW3K2CCXX:5:1205:12794:4175	ChrUn	2724554	2724635	+	+	82
@ST-E00126:264:HW3K2CCXX:4:2221:16498:65968	ChrUn	2724641	2724542	-	-	-98
@ST-E00126:264:HW3K2CCXX:4:2114:16610:63349	ChrUn	2724641	2724548	-	-	-92
@ST-E00126:264:HW3K2CCXX:6:2116:31964:9361	ChrUn	2724641	2724533	-	-	-107
@ST-E00126:264:HW3K2CCXX:8:2217:17898:39141	ChrUn	2724641	2724541	-	-	-99
@ST-E00126:264:HW3K2CCXX:4:1202:20111:19909	ChrUn	2724641	2724559	-	-	-81
@ST-E00126:264:HW3K2CCXX:6:1118:18274:65388	ChrUn	2724641	2724556	-	-	-84
@ST-E00126:264:HW3K2CCXX:8:1207:21785:30474	ChrUn	2724641	2724541	-	-	-99
@ST-E00126:264:HW3K2CCXX:6:2120:16711:22563	ChrUn	2734295	2734382	+	+	88
@ST-E00126:264:HW3K2CCXX:5:1224:24231:68359	ChrUn	2734305	2734382	+	+	78
@ST-E00126:264:HW3K2CCXX:5:1224:24241:68342	ChrUn	2734305	2734382	+	+	78
@ST-E00126:264:HW3K2CCXX:3:1223:22303:21596	ChrUn	2734388	2734296	-	-	-91
@ST-E00126:264:HW3K2CCXX:5:1206:7618:41268	ChrUn	2745899	2745875	-	-	-23
@ST-E00126:264:HW3K2CCXX:6:2109:13321:47492	ChrUn	2745899	2745865	-	-	-33
@ST-E00126:264:HW3K2CCXX:4:1210:20425:10679	ChrUn	2760812	2760944	+	+	133
@ST-E00317:214:H33T5ALXX:1:2104:2676:16568	ChrUn	2760817	2760944	+	+	128
@ST-E00126:264:HW3K2CCXX:3:2205:30502:15057	ChrUn	2760819	2760944	+	+	126
@ST-E00126:264:HW3K2CCXX:5:2108:32461:20172	ChrUn	2760820	2760944	+	+	125
@ST-E00126:264:HW3K2CCXX:5:2103:18091:5440	ChrUn	2760820	2760944	+	+	125
@ST-E00126:264:HW3K2CCXX:4:2108:4878:68306	ChrUn	2760820	2760944	+	+	125
@ST-E00126:264:HW3K2CCXX:4:1103:10998:37489	ChrUn	2760820	2760944	+	+	125
@ST-E00126:264:HW3K2CCXX:5:2224:24150:70188	ChrUn	2760820	2760944	+	+	125
@ST-E00126:264:HW3K2CCXX:5:2205:19339:2575	ChrUn	2760820	2760944	+	+	125
@ST-E00126:264:HW3K2CCXX:4:2108:4898:68306	ChrUn	2760820	2760944	+	+	125
@ST-E00126:264:HW3K2CCXX:8:2110:25195:39229	ChrUn	2760821	2760944	+	+	124
@ST-E00126:264:HW3K2CCXX:3:1101:13403:64158	ChrUn	2760822	2760944	+	+	123
@ST-E00126:264:HW3K2CCXX:5:2204:7354:53328	ChrUn	2760823	2760944	+	+	122
@ST-E00126:264:HW3K2CCXX:5:2209:23348:37084	ChrUn	2760823	2760944	+	+	122
@ST-E00126:264:HW3K2CCXX:5:1214:4472:68377	ChrUn	2760824	2760944	+	+	121
@ST-E00126:264:HW3K2CCXX:5:1118:17706:6530	ChrUn	2760825	2760944	+	+	120
@ST-E00126:264:HW3K2CCXX:4:2212:10480:60325	ChrUn	2760826	2760944	+	+	119
@ST-E00126:264:HW3K2CCXX:3:2212:25672:5669	ChrUn	2760826	2760944	+	+	119
@ST-E00126:264:HW3K2CCXX:5:1106:7040:44767	ChrUn	2760827	2760944	+	+	118
@ST-E00126:264:HW3K2CCXX:3:1209:25134:65705	ChrUn	2760827	2760944	+	+	118
@ST-E00126:264:HW3K2CCXX:7:1117:28331:68816	ChrUn	2760828	2760944	+	+	117
@ST-E00126:264:HW3K2CCXX:4:1104:15077:27609	ChrUn	2760828	2760944	+	+	117
@ST-E00126:264:HW3K2CCXX:3:2118:26494:67146	ChrUn	2760828	2760944	+	+	117
@ST-E00126:264:HW3K2CCXX:3:1218:11962:50551	ChrUn	2760828	2760944	+	+	117
@ST-E00126:264:HW3K2CCXX:4:1108:5467:62822	ChrUn	2760828	2760944	+	+	117
@ST-E00126:264:HW3K2CCXX:4:1219:28047:27257	ChrUn	2760830	2760944	+	+	115
@ST-E00126:264:HW3K2CCXX:4:2106:25702:29771	ChrUn	2760831	2760944	+	+	114
@ST-E00126:264:HW3K2CCXX:4:2208:18274:20313	ChrUn	2760831	2760944	+	+	114
@ST-E00126:264:HW3K2CCXX:7:2207:6664:62857	ChrUn	2760831	2760944	+	+	114
@ST-E00126:264:HW3K2CCXX:3:1109:28798:70188	ChrUn	2760834	2760944	+	+	111
@ST-E00126:264:HW3K2CCXX:5:1206:23531:45734	ChrUn	2760836	2760944	+	+	109
@ST-E00126:264:HW3K2CCXX:8:2205:18294:63806	ChrUn	2760837	2760944	+	+	108
@ST-E00126:264:HW3K2CCXX:6:2224:24393:62030	ChrUn	2760837	2760944	+	+	108
@ST-E00126:264:HW3K2CCXX:4:1109:11160:30843	ChrUn	2760838	2760944	+	+	107
@ST-E00126:264:HW3K2CCXX:3:1111:8186:62048	ChrUn	2760838	2760944	+	+	107
@ST-E00126:264:HW3K2CCXX:4:1109:11546:31441	ChrUn	2760838	2760944	+	+	107
@ST-E00126:264:HW3K2CCXX:7:1212:13088:70399	ChrUn	2760838	2760944	+	+	107
@ST-E00126:264:HW3K2CCXX:5:2120:2838:37559	ChrUn	2760839	2760944	+	+	106
@ST-E00126:264:HW3K2CCXX:4:1202:10135:61345	ChrUn	2760839	2760944	+	+	106
@ST-E00126:264:HW3K2CCXX:5:1219:7375:52133	ChrUn	2760840	2760944	+	+	105
@ST-E00317:214:H33T5ALXX:1:2210:5974:70943	ChrUn	2760840	2760944	+	+	105
@ST-E00126:264:HW3K2CCXX:3:2101:17929:62259	ChrUn	2760840	2760944	+	+	105
@ST-E00126:264:HW3K2CCXX:7:1119:17300:57864	ChrUn	2760841	2760944	+	+	104
@ST-E00126:264:HW3K2CCXX:5:2106:7030:63595	ChrUn	2760842	2760944	+	+	103
@ST-E00126:264:HW3K2CCXX:5:1206:22353:66900	ChrUn	2760843	2760944	+	+	102
@ST-E00126:264:HW3K2CCXX:5:2106:10033:62822	ChrUn	2760844	2760944	+	+	101
@ST-E00126:264:HW3K2CCXX:5:2211:15503:17694	ChrUn	2760845	2760944	+	+	100
@ST-E00126:264:HW3K2CCXX:3:2215:10713:14564	ChrUn	2760845	2760944	+	+	100
@ST-E00126:264:HW3K2CCXX:5:1119:23865:57565	ChrUn	2760845	2760944	+	+	100
@ST-E00126:264:HW3K2CCXX:3:1109:22972:43571	ChrUn	2760846	2760944	+	+	99
@ST-E00126:264:HW3K2CCXX:3:2114:31700:29578	ChrUn	2760846	2760944	+	+	99
@ST-E00126:264:HW3K2CCXX:3:1124:7324:46947	ChrUn	2760847	2760944	+	+	98
@ST-E00126:264:HW3K2CCXX:3:2222:17066:68113	ChrUn	2760849	2760944	+	+	96
@ST-E00126:264:HW3K2CCXX:3:2222:16884:67129	ChrUn	2760849	2760944	+	+	96
@ST-E00126:264:HW3K2CCXX:3:1209:32339:34764	ChrUn	2760851	2760944	+	+	94
@ST-E00126:264:HW3K2CCXX:6:2220:19918:65669	ChrUn	2760852	2760944	+	+	93
@ST-E00126:264:HW3K2CCXX:3:1216:14022:71770	ChrUn	2760853	2760944	+	+	92
@ST-E00317:214:H33T5ALXX:1:2220:2717:58268	ChrUn	2760855	2760944	+	+	90
@ST-E00126:264:HW3K2CCXX:3:2109:7649:43396	ChrUn	2760856	2760944	+	+	89
@ST-E00126:264:HW3K2CCXX:4:1116:15402:2047	ChrUn	2760856	2760944	+	+	89
@ST-E00126:264:HW3K2CCXX:4:2203:6644:69994	ChrUn	2760857	2760944	+	+	88
@ST-E00126:264:HW3K2CCXX:4:2203:6776:69977	ChrUn	2760857	2760944	+	+	88
@ST-E00126:264:HW3K2CCXX:5:2104:7030:67849	ChrUn	2760857	2760944	+	+	88
@ST-E00126:264:HW3K2CCXX:5:2107:8532:65283	ChrUn	2760858	2760944	+	+	87
@ST-E00126:264:HW3K2CCXX:3:1212:24799:23284	ChrUn	2760858	2760944	+	+	87
@ST-E00126:264:HW3K2CCXX:6:2115:6400:9906	ChrUn	2760859	2760944	+	+	86
@ST-E00126:264:HW3K2CCXX:4:1122:11160:13580	ChrUn	2760859	2760944	+	+	86
@ST-E00126:264:HW3K2CCXX:4:2105:22008:51394	ChrUn	2760860	2760944	+	+	85
@ST-E00126:264:HW3K2CCXX:5:2217:30310:23548	ChrUn	2760860	2760944	+	+	85
@ST-E00126:264:HW3K2CCXX:4:2213:30391:49109	ChrUn	2760861	2760944	+	+	84
@ST-E00126:264:HW3K2CCXX:6:1216:26514:69432	ChrUn	2760861	2760944	+	+	84
@ST-E00126:264:HW3K2CCXX:4:1102:10165:12842	ChrUn	2760862	2760944	+	+	83
@ST-E00126:264:HW3K2CCXX:4:1107:15158:69203	ChrUn	2760863	2760944	+	+	82
@ST-E00126:264:HW3K2CCXX:3:1201:25033:33252	ChrUn	2760864	2760944	+	+	81
@ST-E00126:264:HW3K2CCXX:5:2208:21268:7849	ChrUn	2760868	2760944	+	+	77
@ST-E00126:264:HW3K2CCXX:4:1214:11738:67076	ChrUn	2760869	2760944	+	+	76
@ST-E00126:264:HW3K2CCXX:4:2221:10196:11066	ChrUn	2760869	2760944	+	+	76
@ST-E00126:264:HW3K2CCXX:5:1111:2980:13474	ChrUn	2760871	2760944	+	+	74
@ST-E00126:264:HW3K2CCXX:4:1120:9232:13826	ChrUn	2760873	2760944	+	+	72
@ST-E00126:264:HW3K2CCXX:3:2103:10490:67445	ChrUn	2760873	2760944	+	+	72
@ST-E00126:264:HW3K2CCXX:3:2219:6086:1872	ChrUn	2760873	2760944	+	+	72
@ST-E00126:264:HW3K2CCXX:3:2213:21917:12560	ChrUn	2760875	2760944	+	+	70
@ST-E00126:264:HW3K2CCXX:4:1218:31609:21087	ChrUn	2760875	2760944	+	+	70
@ST-E00126:264:HW3K2CCXX:4:2220:1468:13422	ChrUn	2760876	2760944	+	+	69
@ST-E00317:214:H33T5ALXX:1:1124:12642:61327	ChrUn	2760877	2760944	+	+	68
@ST-E00126:264:HW3K2CCXX:5:1119:25875:16217	ChrUn	2760877	2760944	+	+	68
@ST-E00126:264:HW3K2CCXX:4:2215:6938:8376	ChrUn	2760877	2760944	+	+	68
@ST-E00126:264:HW3K2CCXX:6:1217:7801:51922	ChrUn	2760879	2760944	+	+	66
@ST-E00126:264:HW3K2CCXX:5:1111:20182:9835	ChrUn	2760879	2760944	+	+	66
@ST-E00126:264:HW3K2CCXX:6:2118:17959:17588	ChrUn	2760880	2760944	+	+	65
@ST-E00126:264:HW3K2CCXX:8:2102:24119:50937	ChrUn	2760881	2760944	+	+	64
@ST-E00126:264:HW3K2CCXX:4:2122:5792:34975	ChrUn	2760883	2760944	+	+	62
@ST-E00126:264:HW3K2CCXX:4:2122:5903:34957	ChrUn	2760883	2760944	+	+	62
@ST-E00126:264:HW3K2CCXX:5:1224:15158:20717	ChrUn	2760884	2760944	+	+	61
@ST-E00317:214:H33T5ALXX:1:2116:19837:51043	ChrUn	2760884	2760944	+	+	61
@ST-E00126:264:HW3K2CCXX:6:1205:5863:17307	ChrUn	2760884	2760944	+	+	61
@ST-E00126:264:HW3K2CCXX:4:1108:1803:33656	ChrUn	2760885	2760944	+	+	60
@ST-E00126:264:HW3K2CCXX:3:2115:23774:38596	ChrUn	2760886	2760944	+	+	59
@ST-E00126:264:HW3K2CCXX:4:2221:23541:66285	ChrUn	2760888	2760944	+	+	57
@ST-E00317:214:H33T5ALXX:1:1103:24972:27802	ChrUn	2760889	2760944	+	+	56
@ST-E00126:264:HW3K2CCXX:3:2213:19157:57811	ChrUn	2760890	2760944	+	+	55
@ST-E00126:264:HW3K2CCXX:4:2212:25743:14898	ChrUn	2760891	2760944	+	+	54
@ST-E00126:264:HW3K2CCXX:4:1116:24129:67586	ChrUn	2760892	2760944	+	+	53
@ST-E00126:264:HW3K2CCXX:3:1122:16589:9062	ChrUn	2760892	2760944	+	+	53
@ST-E00126:264:HW3K2CCXX:4:1103:10257:6495	ChrUn	2760894	2760944	+	+	51
@ST-E00126:264:HW3K2CCXX:4:2122:28564:51324	ChrUn	2760894	2760944	+	+	51
@ST-E00126:264:HW3K2CCXX:4:1106:31162:5300	ChrUn	2760894	2760944	+	+	51
@ST-E00126:264:HW3K2CCXX:3:1212:23784:58901	ChrUn	2760894	2760944	+	+	51
@ST-E00126:264:HW3K2CCXX:4:2224:14001:10521	ChrUn	2760897	2760944	+	+	48
@ST-E00126:264:HW3K2CCXX:4:1209:12662:6970	ChrUn	2760899	2760944	+	+	46
@ST-E00126:264:HW3K2CCXX:3:2112:24840:21772	ChrUn	2760900	2760944	+	+	45
@ST-E00126:264:HW3K2CCXX:4:2110:6735:25183	ChrUn	2760900	2760944	+	+	45
@ST-E00126:264:HW3K2CCXX:3:1114:20567:58602	ChrUn	2760901	2760944	+	+	44
@ST-E00126:264:HW3K2CCXX:7:2109:18000:13721	ChrUn	2760902	2760944	+	+	43
@ST-E00126:264:HW3K2CCXX:3:2221:12307:24005	ChrUn	2760903	2760944	+	+	42
@ST-E00126:264:HW3K2CCXX:5:2216:29285:24058	ChrUn	2760904	2760944	+	+	41
@ST-E00126:264:HW3K2CCXX:3:1205:22333:33252	ChrUn	2760904	2760944	+	+	41
@ST-E00126:264:HW3K2CCXX:3:1108:26200:70082	ChrUn	2760905	2760944	+	+	40
@ST-E00126:264:HW3K2CCXX:3:2206:10876:19874	ChrUn	2760907	2760944	+	+	38
@ST-E00126:264:HW3K2CCXX:5:2224:22019:59429	ChrUn	2760908	2760944	+	+	37
@ST-E00126:264:HW3K2CCXX:5:1119:16224:11945	ChrUn	2760909	2760944	+	+	36
@ST-E00126:264:HW3K2CCXX:3:1105:23663:73246	ChrUn	2760909	2760944	+	+	36
@ST-E00126:264:HW3K2CCXX:3:2114:20273:46876	ChrUn	2760909	2760944	+	+	36
@ST-E00126:264:HW3K2CCXX:6:2110:26017:9642	ChrUn	2760911	2760944	+	+	34
@ST-E00126:264:HW3K2CCXX:3:2223:32177:35256	ChrUn	2760912	2760944	+	+	33
@ST-E00126:264:HW3K2CCXX:4:1210:7314:44644	ChrUn	2760912	2760944	+	+	33
@ST-E00126:264:HW3K2CCXX:5:1115:8765:44697	ChrUn	2760913	2760944	+	+	32
@ST-E00126:264:HW3K2CCXX:3:2114:20415:8517	ChrUn	2760914	2760944	+	+	31
@ST-E00126:264:HW3K2CCXX:3:1208:21501:62400	ChrUn	2760914	2760944	+	+	31
@ST-E00126:264:HW3K2CCXX:3:1205:17208:42939	ChrUn	2760915	2760944	+	+	30
@ST-E00126:264:HW3K2CCXX:5:2213:20709:27732	ChrUn	2760916	2760944	+	+	29
@ST-E00126:264:HW3K2CCXX:4:1213:8237:36891	ChrUn	2760917	2760944	+	+	28
@ST-E00126:264:HW3K2CCXX:4:1207:10216:11312	ChrUn	2760917	2760944	+	+	28
@ST-E00317:214:H33T5ALXX:1:1102:25621:16832	ChrUn	2760918	2760944	+	+	27
@ST-E00126:264:HW3K2CCXX:5:1122:16011:45048	ChrUn	2760920	2760944	+	+	25
@ST-E00126:264:HW3K2CCXX:3:1211:21947:7444	ChrUn	2760920	2760944	+	+	25
@ST-E00126:264:HW3K2CCXX:5:1206:28392:14353	ChrUn	2760920	2760944	+	+	25
@ST-E00126:264:HW3K2CCXX:5:1112:30959:67779	ChrUn	2760921	2760944	+	+	24
@ST-E00126:264:HW3K2CCXX:4:1118:25946:53258	ChrUn	2760924	2760944	+	+	21
@ST-E00126:264:HW3K2CCXX:4:1118:25936:53276	ChrUn	2760924	2760944	+	+	21
@ST-E00126:264:HW3K2CCXX:5:2224:25773:66882	ChrUn	2760926	2760944	+	+	19
@ST-E00126:264:HW3K2CCXX:5:2119:10054:55790	ChrUn	2760926	2760944	+	+	19
@ST-E00126:264:HW3K2CCXX:5:2212:2656:42341	ChrUn	2760950	2760909	-	-	-40
@ST-E00126:264:HW3K2CCXX:5:2222:24606:28259	ChrUn	2760950	2760850	-	-	-99
@ST-E00126:264:HW3K2CCXX:3:1112:6116:44749	ChrUn	2760950	2760901	-	-	-48
@ST-E00126:264:HW3K2CCXX:3:2124:8978:70381	ChrUn	2760950	2760902	-	-	-47
@ST-E00126:264:HW3K2CCXX:5:2210:21227:63120	ChrUn	2760950	2760916	-	-	-33
@ST-E00126:264:HW3K2CCXX:6:1219:3711:25921	ChrUn	2760950	2760910	-	-	-39
@ST-E00126:264:HW3K2CCXX:7:1207:20050:66144	ChrUn	2760950	2760926	-	-	-23
@ST-E00126:264:HW3K2CCXX:4:2101:8217:43993	ChrUn	2760950	2760918	-	-	-31
@ST-E00126:264:HW3K2CCXX:4:1102:18690:40864	ChrUn	2760950	2760870	-	-	-79
@ST-E00126:264:HW3K2CCXX:3:2217:6258:32619	ChrUn	2760950	2760857	-	-	-92
@ST-E00126:264:HW3K2CCXX:6:2216:9516:10380	ChrUn	2760950	2760897	-	-	-52
@ST-E00126:264:HW3K2CCXX:3:1217:16914:40776	ChrUn	2760950	2760875	-	-	-74
@ST-E00126:264:HW3K2CCXX:3:1124:7446:8974	ChrUn	2760950	2760878	-	-	-71
@ST-E00317:214:H33T5ALXX:1:1121:5203:2557	ChrUn	2760950	2760823	-	-	-126
@ST-E00126:264:HW3K2CCXX:3:2101:28432:60237	ChrUn	2760950	2760829	-	-	-120
@ST-E00126:264:HW3K2CCXX:4:1211:23348:52906	ChrUn	2760950	2760924	-	-	-25
@ST-E00126:264:HW3K2CCXX:3:2220:13717:33445	ChrUn	2760950	2760822	-	-	-127
@ST-E00126:264:HW3K2CCXX:5:1213:9211:52854	ChrUn	2760950	2760931	-	-	-18
@ST-E00126:264:HW3K2CCXX:6:2213:22648:49056	ChrUn	2760950	2760901	-	-	-48
@ST-E00126:264:HW3K2CCXX:5:2202:21328:14986	ChrUn	2760950	2760875	-	-	-74
@ST-E00126:264:HW3K2CCXX:4:1202:2930:34061	ChrUn	2760950	2760897	-	-	-52
@ST-E00126:264:HW3K2CCXX:4:2101:5071:55174	ChrUn	2760950	2760839	-	-	-110
@ST-E00126:264:HW3K2CCXX:3:2222:22780:72491	ChrUn	2760950	2760896	-	-	-53
@ST-E00126:264:HW3K2CCXX:6:2114:10338:34412	ChrUn	2760950	2760881	-	-	-68
@ST-E00317:214:H33T5ALXX:1:2223:23845:32320	ChrUn	2760950	2760932	-	-	-17
@ST-E00126:264:HW3K2CCXX:5:1107:15026:64544	ChrUn	2760950	2760896	-	-	-53
@ST-E00126:264:HW3K2CCXX:3:2209:2199:2417	ChrUn	2760950	2760899	-	-	-50
@ST-E00126:264:HW3K2CCXX:5:1112:28219:4561	ChrUn	2760950	2760920	-	-	-29
@ST-E00126:264:HW3K2CCXX:3:2114:20314:17623	ChrUn	2760950	2760869	-	-	-80
@ST-E00126:264:HW3K2CCXX:4:1105:9211:42974	ChrUn	2760950	2760828	-	-	-121
@ST-E00126:264:HW3K2CCXX:3:2224:21044:11435	ChrUn	2760950	2760890	-	-	-59
@ST-E00126:264:HW3K2CCXX:5:1204:8207:46929	ChrUn	2760950	2760867	-	-	-82
@ST-E00126:264:HW3K2CCXX:3:2103:6035:33744	ChrUn	2760950	2760838	-	-	-111
@ST-E00126:264:HW3K2CCXX:3:2101:31649:14758	ChrUn	2760950	2760838	-	-	-111
@ST-E00126:264:HW3K2CCXX:3:1217:27478:67797	ChrUn	2760950	2760901	-	-	-48
@ST-E00126:264:HW3K2CCXX:5:1115:31345:41022	ChrUn	2760950	2760821	-	-	-128
@ST-E00126:264:HW3K2CCXX:4:2222:15818:3331	ChrUn	2760950	2760860	-	-	-89
@ST-E00126:264:HW3K2CCXX:4:1109:8927:47298	ChrUn	2760950	2760910	-	-	-39
@ST-E00126:264:HW3K2CCXX:3:2216:29823:51992	ChrUn	2760950	2760909	-	-	-40
@ST-E00126:264:HW3K2CCXX:7:2115:31162:70873	ChrUn	2760950	2760876	-	-	-73
@ST-E00126:264:HW3K2CCXX:3:1111:27428:55754	ChrUn	2760950	2760829	-	-	-120
@ST-E00126:264:HW3K2CCXX:8:1115:10845:32197	ChrUn	2760950	2760838	-	-	-111
@ST-E00126:264:HW3K2CCXX:3:1114:24373:36961	ChrUn	2760950	2760916	-	-	-33
@ST-E00126:264:HW3K2CCXX:3:1111:27438:55772	ChrUn	2760950	2760829	-	-	-120
@ST-E00126:264:HW3K2CCXX:4:1117:17848:4807	ChrUn	2760950	2760851	-	-	-98
@ST-E00126:264:HW3K2CCXX:4:2114:24180:40073	ChrUn	2760950	2760823	-	-	-126
@ST-E00126:264:HW3K2CCXX:5:2107:20101:47527	ChrUn	2760950	2760894	-	-	-55
@ST-E00126:264:HW3K2CCXX:8:1109:3336:70733	ChrUn	2760950	2760849	-	-	-100
@ST-E00126:264:HW3K2CCXX:5:2210:25144:62030	ChrUn	2760950	2760822	-	-	-127
@ST-E00126:264:HW3K2CCXX:5:1122:6208:18045	ChrUn	2760950	2760920	-	-	-29
@ST-E00126:264:HW3K2CCXX:3:2123:6015:23091	ChrUn	2760950	2760914	-	-	-35
@ST-E00126:264:HW3K2CCXX:7:2204:3427:35766	ChrUn	2760950	2760876	-	-	-73
@ST-E00126:264:HW3K2CCXX:5:1219:14072:73018	ChrUn	2760950	2760838	-	-	-111
@ST-E00126:264:HW3K2CCXX:3:2110:27904:66672	ChrUn	2760950	2760826	-	-	-123
@ST-E00126:264:HW3K2CCXX:7:1117:28361:51746	ChrUn	2760950	2760855	-	-	-94
@ST-E00126:264:HW3K2CCXX:5:1119:11028:43413	ChrUn	2760950	2760899	-	-	-50
@ST-E00126:264:HW3K2CCXX:4:2222:25388:8517	ChrUn	2760950	2760828	-	-	-121
@ST-E00126:264:HW3K2CCXX:5:2205:2909:25482	ChrUn	2760950	2760866	-	-	-83
@ST-E00126:264:HW3K2CCXX:6:2116:19441:23179	ChrUn	2760950	2760915	-	-	-34
@ST-E00126:264:HW3K2CCXX:4:1212:6806:65388	ChrUn	2760950	2760876	-	-	-73
@ST-E00126:264:HW3K2CCXX:4:2122:31883:15514	ChrUn	2760950	2760914	-	-	-35
@ST-E00126:264:HW3K2CCXX:6:1118:26403:70082	ChrUn	2760950	2760843	-	-	-106
@ST-E00317:214:H33T5ALXX:1:2203:17046:32566	ChrUn	2760950	2760851	-	-	-98
@ST-E00126:264:HW3K2CCXX:3:1210:5802:39071	ChrUn	2760950	2760901	-	-	-48
@ST-E00126:264:HW3K2CCXX:5:1224:27833:66619	ChrUn	2760950	2760819	-	-	-130
@ST-E00126:264:HW3K2CCXX:3:1122:22374:3999	ChrUn	2760950	2760925	-	-	-24
@ST-E00126:264:HW3K2CCXX:3:2105:28828:68377	ChrUn	2760950	2760876	-	-	-73
@ST-E00126:264:HW3K2CCXX:6:2209:2432:5985	ChrUn	2760950	2760823	-	-	-126
@ST-E00126:264:HW3K2CCXX:6:1114:24586:56739	ChrUn	2760950	2760870	-	-	-79
@ST-E00126:264:HW3K2CCXX:4:2218:23632:37014	ChrUn	2760950	2760874	-	-	-75
@ST-E00126:264:HW3K2CCXX:6:1106:12154:34641	ChrUn	2760950	2760833	-	-	-116
@ST-E00126:264:HW3K2CCXX:4:2208:2057:24849	ChrUn	2760950	2760885	-	-	-64
@ST-E00126:264:HW3K2CCXX:6:2117:28209:66109	ChrUn	2760950	2760864	-	-	-85
@ST-E00126:264:HW3K2CCXX:3:1212:18578:23688	ChrUn	2760950	2760925	-	-	-24
@ST-E00126:264:HW3K2CCXX:4:2114:30097:65933	ChrUn	2760950	2760870	-	-	-79
@ST-E00126:264:HW3K2CCXX:3:2214:14164:2153	ChrUn	2760950	2760896	-	-	-53
@ST-E00126:264:HW3K2CCXX:5:2110:17604:25798	ChrUn	2760950	2760909	-	-	-40
@ST-E00126:264:HW3K2CCXX:5:1205:13372:66425	ChrUn	2760950	2760902	-	-	-47
@ST-E00126:264:HW3K2CCXX:4:2217:7953:9642	ChrUn	2760950	2760837	-	-	-112
@ST-E00126:264:HW3K2CCXX:4:2116:28503:7374	ChrUn	2760950	2760918	-	-	-31
@ST-E00126:264:HW3K2CCXX:3:2104:22891:50498	ChrUn	2760950	2760914	-	-	-35
@ST-E00126:264:HW3K2CCXX:4:2215:25002:18854	ChrUn	2760950	2760822	-	-	-127
@ST-E00126:264:HW3K2CCXX:5:2210:25185:61995	ChrUn	2760950	2760822	-	-	-127
@ST-E00126:264:HW3K2CCXX:3:1110:15148:15215	ChrUn	2760950	2760897	-	-	-52
@ST-E00126:264:HW3K2CCXX:3:1211:19015:41638	ChrUn	2760950	2760885	-	-	-64
@ST-E00126:264:HW3K2CCXX:6:1206:24840:30175	ChrUn	2760950	2760851	-	-	-98
@ST-E00126:264:HW3K2CCXX:3:1105:14732:21210	ChrUn	2760950	2760894	-	-	-55
@ST-E00126:264:HW3K2CCXX:5:2217:32522:46331	ChrUn	2760950	2760895	-	-	-54
@ST-E00126:264:HW3K2CCXX:4:2216:17229:19311	ChrUn	2760950	2760878	-	-	-71
@ST-E00126:264:HW3K2CCXX:5:1108:13819:73106	ChrUn	2760950	2760819	-	-	-130
@ST-E00126:264:HW3K2CCXX:3:1114:17797:38860	ChrUn	2760950	2760908	-	-	-41
@ST-E00126:264:HW3K2CCXX:5:1213:9181:52871	ChrUn	2760950	2760931	-	-	-18
@ST-E00126:264:HW3K2CCXX:5:2112:31609:53680	ChrUn	2760950	2760841	-	-	-108
@ST-E00126:264:HW3K2CCXX:3:1211:25652:26202	ChrUn	2760950	2760897	-	-	-52
@ST-E00126:264:HW3K2CCXX:4:2102:5030:56545	ChrUn	2760950	2760836	-	-	-113
@ST-E00126:264:HW3K2CCXX:3:2206:32400:4737	ChrUn	2760950	2760923	-	-	-26
@ST-E00126:264:HW3K2CCXX:5:2121:6289:42868	ChrUn	2760950	2760850	-	-	-99
@ST-E00126:264:HW3K2CCXX:5:1112:28036:4350	ChrUn	2760950	2760920	-	-	-29
@ST-E00126:264:HW3K2CCXX:3:1104:27803:54612	ChrUn	2760950	2760836	-	-	-113
@ST-E00126:264:HW3K2CCXX:4:1118:17736:34359	ChrUn	2760950	2760922	-	-	-27
@ST-E00126:264:HW3K2CCXX:5:2123:19898:13211	ChrUn	2760950	2760910	-	-	-39
@ST-E00126:264:HW3K2CCXX:5:2211:15595:55438	ChrUn	2760950	2760835	-	-	-114
@ST-E00126:264:HW3K2CCXX:3:1116:21552:2047	ChrUn	2760950	2760896	-	-	-53
@ST-E00126:264:HW3K2CCXX:3:2109:5609:34834	ChrUn	2760950	2760861	-	-	-88
@ST-E00126:264:HW3K2CCXX:4:2114:20172:61644	ChrUn	2760950	2760826	-	-	-123
@ST-E00126:264:HW3K2CCXX:4:2222:25012:9238	ChrUn	2760950	2760828	-	-	-121
@ST-E00126:264:HW3K2CCXX:3:2201:1986:58620	ChrUn	2760950	2760862	-	-	-87
@ST-E00126:264:HW3K2CCXX:6:2210:21501:46015	ChrUn	2760950	2760874	-	-	-75
@ST-E00126:264:HW3K2CCXX:4:2215:25144:21772	ChrUn	2760950	2760822	-	-	-127
@ST-E00126:264:HW3K2CCXX:5:1115:25743:19786	ChrUn	2760950	2760838	-	-	-111
@ST-E00126:264:HW3K2CCXX:8:2204:28199:3190	ChrUn	2760950	2760898	-	-	-51
@ST-E00126:264:HW3K2CCXX:3:2207:27620:49760	ChrUn	2760950	2760923	-	-	-26
@ST-E00126:264:HW3K2CCXX:5:2216:4706:30562	ChrUn	2760950	2760837	-	-	-112
@ST-E00126:264:HW3K2CCXX:8:1213:20994:8816	ChrUn	2760950	2760881	-	-	-68
@ST-E00126:264:HW3K2CCXX:7:2212:20375:4052	ChrUn	2760950	2760834	-	-	-115
@ST-E00126:264:HW3K2CCXX:3:2210:29680:11945	ChrUn	2760950	2760821	-	-	-128
@ST-E00317:214:H33T5ALXX:1:2203:6796:55209	ChrUn	2760950	2760839	-	-	-110
@ST-E00126:264:HW3K2CCXX:5:1215:22830:30914	ChrUn	2760950	2760930	-	-	-19
@ST-E00126:264:HW3K2CCXX:8:2114:14397:37858	ChrUn	2760950	2760930	-	-	-19
@ST-E00126:264:HW3K2CCXX:5:1202:26200:44591	ChrUn	2760950	2760919	-	-	-30
@ST-E00126:264:HW3K2CCXX:3:2114:12053:14037	ChrUn	2760950	2760844	-	-	-105
@ST-E00126:264:HW3K2CCXX:6:1204:18649:2926	ChrUn	2760950	2760909	-	-	-40
@ST-E00126:264:HW3K2CCXX:4:1215:15656:41796	ChrUn	2760950	2760839	-	-	-110
@ST-E00126:264:HW3K2CCXX:5:2117:19634:52063	ChrUn	2760950	2760866	-	-	-83
@ST-E00126:264:HW3K2CCXX:4:2116:4219:15971	ChrUn	2760950	2760909	-	-	-40
@ST-E00126:264:HW3K2CCXX:6:1223:12966:40512	ChrUn	2760950	2760932	-	-	-17
@ST-E00126:264:HW3K2CCXX:3:1207:13382:50867	ChrUn	2760950	2760877	-	-	-72
@ST-E00126:264:HW3K2CCXX:5:2105:29346:62206	ChrUn	2760950	2760854	-	-	-95
@ST-E00126:264:HW3K2CCXX:7:1102:22800:50094	ChrUn	2760950	2760858	-	-	-91
@ST-E00126:264:HW3K2CCXX:4:2115:30492:63947	ChrUn	2760950	2760909	-	-	-40
@ST-E00126:264:HW3K2CCXX:5:2211:18802:47351	ChrUn	2760950	2760905	-	-	-44
@ST-E00126:264:HW3K2CCXX:3:1208:24424:56387	ChrUn	2760950	2760844	-	-	-105
@ST-E00126:264:HW3K2CCXX:4:1206:12987:39704	ChrUn	2760950	2760837	-	-	-112
@ST-E00126:264:HW3K2CCXX:3:2224:13078:55719	ChrUn	2760950	2760899	-	-	-50
@ST-E00126:264:HW3K2CCXX:4:1102:10683:22774	ChrUn	2760950	2760874	-	-	-75
@ST-E00126:264:HW3K2CCXX:4:2209:18081:19874	ChrUn	2760950	2760869	-	-	-80
@ST-E00126:264:HW3K2CCXX:5:1123:6025:11576	ChrUn	2760950	2760931	-	-	-18
@ST-E00126:264:HW3K2CCXX:5:1206:27570:36276	ChrUn	2760950	2760855	-	-	-94
@ST-E00126:264:HW3K2CCXX:3:1202:22019:71102	ChrUn	2760950	2760859	-	-	-90
@ST-E00126:264:HW3K2CCXX:4:1111:23064:70416	ChrUn	2760950	2760909	-	-	-40
@ST-E00126:264:HW3K2CCXX:5:1213:11048:72526	ChrUn	2760950	2760884	-	-	-65
@ST-E00126:264:HW3K2CCXX:8:2117:8521:36891	ChrUn	2760950	2760818	-	-	-131
@ST-E00126:264:HW3K2CCXX:3:2115:11698:30052	ChrUn	2760950	2760899	-	-	-50
@ST-E00126:264:HW3K2CCXX:3:1219:13920:50779	ChrUn	2760950	2760910	-	-	-39
@ST-E00126:264:HW3K2CCXX:5:2218:8532:71963	ChrUn	2760950	2760929	-	-	-20
@ST-E00126:264:HW3K2CCXX:7:2204:4279:24479	ChrUn	2760950	2760866	-	-	-83
@ST-E00126:264:HW3K2CCXX:5:1122:20425:22141	ChrUn	2884134	2884266	+	+	133
@ST-E00126:264:HW3K2CCXX:6:2110:16853:37120	ChrUn	2884172	2884266	+	+	95
@ST-E00126:264:HW3K2CCXX:4:2219:29853:49092	ChrUn	2884183	2884266	+	+	84
@ST-E00126:264:HW3K2CCXX:5:1203:28047:8306	ChrUn	2884272	2884184	-	-	-87
@ST-E00126:264:HW3K2CCXX:4:1222:11505:56792	ChrUn	2941861	2941989	+	+	129
@ST-E00126:264:HW3K2CCXX:3:1214:27275:25745	ChrUn	2941861	2941989	+	+	129
@ST-E00126:264:HW3K2CCXX:3:2120:3468:42974	ChrUn	2941866	2941989	+	+	124
@ST-E00126:264:HW3K2CCXX:5:2114:19958:22212	ChrUn	2941868	2941989	+	+	122
@ST-E00126:264:HW3K2CCXX:6:1212:11292:37858	ChrUn	2941870	2941989	+	+	120
@ST-E00317:214:H33T5ALXX:1:2211:16975:70346	ChrUn	2941874	2941989	+	+	116
@ST-E00317:214:H33T5ALXX:1:2211:16610:70275	ChrUn	2941874	2941989	+	+	116
@ST-E00126:264:HW3K2CCXX:3:1223:3772:65300	ChrUn	2941878	2941989	+	+	112
@ST-E00126:264:HW3K2CCXX:4:2211:7263:67129	ChrUn	2941880	2941989	+	+	110
@ST-E00126:264:HW3K2CCXX:6:2216:20029:68746	ChrUn	2941880	2941989	+	+	110
@ST-E00126:264:HW3K2CCXX:4:1209:13393:14670	ChrUn	2941880	2941989	+	+	110
@ST-E00126:264:HW3K2CCXX:3:1213:24485:34236	ChrUn	2941881	2941989	+	+	109
@ST-E00126:264:HW3K2CCXX:3:1123:19197:47966	ChrUn	2941885	2941989	+	+	105
@ST-E00126:264:HW3K2CCXX:3:2203:3914:16182	ChrUn	2941892	2941989	+	+	98
@ST-E00126:264:HW3K2CCXX:4:2213:19319:69836	ChrUn	2941895	2941989	+	+	95
@ST-E00126:264:HW3K2CCXX:3:2206:13342:24532	ChrUn	2941900	2941989	+	+	90
@ST-E00126:264:HW3K2CCXX:5:1224:6979:65124	ChrUn	2941900	2941989	+	+	90
@ST-E00126:264:HW3K2CCXX:4:2202:14306:59358	ChrUn	2941902	2941989	+	+	88
@ST-E00126:264:HW3K2CCXX:4:1104:16417:66988	ChrUn	2941903	2941989	+	+	87
@ST-E00126:264:HW3K2CCXX:5:1216:31639:60765	ChrUn	2941911	2941989	+	+	79
@ST-E00126:264:HW3K2CCXX:5:2124:12388:63103	ChrUn	2941913	2941989	+	+	77
@ST-E00126:264:HW3K2CCXX:3:2202:23937:64298	ChrUn	2941914	2941989	+	+	76
@ST-E00126:264:HW3K2CCXX:3:1111:19238:71102	ChrUn	2941915	2941989	+	+	75
@ST-E00126:264:HW3K2CCXX:3:1104:15970:35449	ChrUn	2941920	2941989	+	+	70
@ST-E00126:264:HW3K2CCXX:4:2220:30340:36117	ChrUn	2941926	2941989	+	+	64
@ST-E00126:264:HW3K2CCXX:6:1202:18264:62487	ChrUn	2941928	2941989	+	+	62
@ST-E00126:264:HW3K2CCXX:5:2124:7212:20137	ChrUn	2941932	2941989	+	+	58
@ST-E00126:264:HW3K2CCXX:5:1118:4848:63296	ChrUn	2941933	2941989	+	+	57
@ST-E00126:264:HW3K2CCXX:3:2213:21207:44239	ChrUn	2941934	2941989	+	+	56
@ST-E00126:264:HW3K2CCXX:5:2202:9628:11699	ChrUn	2941939	2941989	+	+	51
@ST-E00126:264:HW3K2CCXX:3:1124:25073:54489	ChrUn	2941942	2941989	+	+	48
@ST-E00126:264:HW3K2CCXX:5:2114:12408:64439	ChrUn	2941944	2941989	+	+	46
@ST-E00126:264:HW3K2CCXX:3:2210:29538:33182	ChrUn	2941951	2941989	+	+	39
@ST-E00126:264:HW3K2CCXX:4:2217:20364:28681	ChrUn	2941952	2941989	+	+	38
@ST-E00126:264:HW3K2CCXX:3:1119:23419:65160	ChrUn	2941954	2941989	+	+	36
@ST-E00126:264:HW3K2CCXX:3:2215:15595:39721	ChrUn	2941955	2941989	+	+	35
@ST-E00126:264:HW3K2CCXX:5:2115:14032:59235	ChrUn	2941957	2941989	+	+	33
@ST-E00126:264:HW3K2CCXX:3:2110:30239:21807	ChrUn	2941961	2941989	+	+	29
@ST-E00126:264:HW3K2CCXX:3:2111:22140:22440	ChrUn	2941963	2941989	+	+	27
@ST-E00126:264:HW3K2CCXX:6:2208:29965:64931	ChrUn	2941966	2941989	+	+	24
@ST-E00126:264:HW3K2CCXX:4:1210:22922:15144	ChrUn	2941968	2941989	+	+	22
@ST-E00126:264:HW3K2CCXX:6:2103:21136:67779	ChrUn	2941995	2941924	-	-	-70
@ST-E00126:264:HW3K2CCXX:5:1220:8126:14898	ChrUn	2941995	2941941	-	-	-53
@ST-E00126:264:HW3K2CCXX:4:2203:10916:46490	ChrUn	2941995	2941900	-	-	-94
@ST-E00126:264:HW3K2CCXX:6:1207:15757:32584	ChrUn	2941995	2941872	-	-	-122
@ST-E00126:264:HW3K2CCXX:6:1214:18223:45400	ChrUn	2941995	2941954	-	-	-40
@ST-E00126:264:HW3K2CCXX:5:1224:29985:18907	ChrUn	2941995	2941894	-	-	-100
@ST-E00126:264:HW3K2CCXX:3:2214:6045:61503	ChrUn	2941995	2941968	-	-	-26
@ST-E00126:264:HW3K2CCXX:3:1101:7801:28927	ChrUn	2941995	2941936	-	-	-58
@ST-E00126:264:HW3K2CCXX:6:2222:26139:19944	ChrUn	2941995	2941938	-	-	-56
@ST-E00126:264:HW3K2CCXX:5:2107:17797:49549	ChrUn	2941995	2941977	-	-	-17
@ST-E00126:264:HW3K2CCXX:3:1210:9496:40477	ChrUn	2941995	2941921	-	-	-73
@ST-E00126:264:HW3K2CCXX:4:1102:27316:35344	ChrUn	2941995	2941870	-	-	-124
@ST-E00126:264:HW3K2CCXX:3:2107:31639:66250	ChrUn	2941995	2941898	-	-	-96
@ST-E00126:264:HW3K2CCXX:4:1224:12276:29015	ChrUn	2941995	2941925	-	-	-69
@ST-E00126:264:HW3K2CCXX:3:1107:25905:4386	ChrUn	2941995	2941902	-	-	-92
@ST-E00126:264:HW3K2CCXX:5:2221:25672:33902	ChrUn	2941995	2941933	-	-	-61
@ST-E00126:264:HW3K2CCXX:4:2201:3427:20577	ChrUn	2941995	2941975	-	-	-19
@ST-E00126:264:HW3K2CCXX:3:1222:4442:69906	ChrUn	2941995	2941936	-	-	-58
@ST-E00126:264:HW3K2CCXX:4:2218:20923:5282	ChrUn	2941995	2941925	-	-	-69
@ST-E00126:264:HW3K2CCXX:6:2118:29782:34658	ChrUn	2941995	2941932	-	-	-62
@ST-E00126:264:HW3K2CCXX:5:1109:23663:33269	ChrUn	2941995	2941933	-	-	-61
@ST-E00126:264:HW3K2CCXX:5:2214:7253:17711	ChrUn	2941995	2941914	-	-	-80
@ST-E00126:264:HW3K2CCXX:5:1224:8329:29138	ChrUn	2941995	2941913	-	-	-81
@ST-E00126:264:HW3K2CCXX:6:2221:10774:51201	ChrUn	2941995	2941886	-	-	-108
@ST-E00126:264:HW3K2CCXX:5:2115:26352:58145	ChrUn	2941995	2941888	-	-	-106
@ST-E00126:264:HW3K2CCXX:5:1123:16315:12631	ChrUn	2941995	2941945	-	-	-49
@ST-E00126:264:HW3K2CCXX:3:1210:11840:24919	ChrUn	2941995	2941962	-	-	-32
@ST-E00126:264:HW3K2CCXX:4:1116:24180:7304	ChrUn	2941995	2941938	-	-	-56
@ST-E00126:264:HW3K2CCXX:4:1201:8998:35924	ChrUn	2941995	2941940	-	-	-54
@ST-E00317:214:H33T5ALXX:1:1215:5994:62575	ChrUn	2941995	2941965	-	-	-29
@ST-E00126:264:HW3K2CCXX:3:2208:30005:8218	ChrUn	2941995	2941910	-	-	-84
@ST-E00126:264:HW3K2CCXX:5:2113:8978:68201	ChrUn	2941995	2941884	-	-	-110
@ST-E00126:264:HW3K2CCXX:4:2214:8115:4262	ChrUn	2941995	2941970	-	-	-24
@ST-E00126:264:HW3K2CCXX:3:1120:16336:27855	ChrUn	2941995	2941977	-	-	-17
@ST-E00126:264:HW3K2CCXX:3:1207:7791:38368	ChrUn	2941995	2941942	-	-	-52
@ST-E00126:264:HW3K2CCXX:6:1201:30847:26870	ChrUn	2941995	2941932	-	-	-62
@ST-E00126:264:HW3K2CCXX:6:1201:30817:26888	ChrUn	2941995	2941932	-	-	-62
@ST-E00126:264:HW3K2CCXX:4:2110:29417:7515	ChrUn	2941995	2941943	-	-	-51
@ST-E00126:264:HW3K2CCXX:3:1214:19735:50480	ChrUn	2941995	2941962	-	-	-32
@ST-E00126:264:HW3K2CCXX:6:1224:16833:40600	ChrUn	2941995	2941863	-	-	-131
@ST-E00126:264:HW3K2CCXX:4:1119:20994:17887	ChrUn	2941995	2941903	-	-	-91
@ST-E00126:264:HW3K2CCXX:4:2121:13311:28593	ChrUn	2941995	2941882	-	-	-112
@ST-E00126:264:HW3K2CCXX:3:1120:15270:49672	ChrUn	2941995	2941941	-	-	-53
@ST-E00317:214:H33T5ALXX:1:1106:29051:71998	ChrUn	2941995	2941945	-	-	-49
@ST-E00126:264:HW3K2CCXX:5:1110:6532:39633	ChrUn	2941995	2941945	-	-	-49
@ST-E00126:264:HW3K2CCXX:4:2110:26951:45716	ChrUn	2941995	2941958	-	-	-36
@ST-E00126:264:HW3K2CCXX:6:1105:19370:54348	ChrUn	2941995	2941908	-	-	-86
@ST-E00126:264:HW3K2CCXX:5:1211:17868:41796	ChrUn	2955707	2955824	+	+	118
@ST-E00126:264:HW3K2CCXX:4:1213:25581:66127	ChrUn	2955709	2955824	+	+	116
@ST-E00126:264:HW3K2CCXX:7:1116:25885:8218	ChrUn	2955710	2955824	+	+	115
@ST-E00126:264:HW3K2CCXX:4:2217:19563:69484	ChrUn	2955710	2955824	+	+	115
@ST-E00126:264:HW3K2CCXX:3:1217:24312:34148	ChrUn	2955715	2955824	+	+	110
@ST-E00126:264:HW3K2CCXX:3:1207:21795:43044	ChrUn	2955715	2955824	+	+	110
@ST-E00126:264:HW3K2CCXX:4:1205:22546:5071	ChrUn	2955716	2955824	+	+	109
@ST-E00126:264:HW3K2CCXX:8:2224:21501:44609	ChrUn	2955718	2955824	+	+	107
@ST-E00126:264:HW3K2CCXX:3:1209:16478:11927	ChrUn	2955721	2955824	+	+	104
@ST-E00126:264:HW3K2CCXX:8:1123:30817:27134	ChrUn	2955726	2955824	+	+	99
@ST-E00126:264:HW3K2CCXX:3:1108:10105:66109	ChrUn	2955730	2955824	+	+	95
@ST-E00126:264:HW3K2CCXX:5:2220:4848:14846	ChrUn	2955731	2955824	+	+	94
@ST-E00126:264:HW3K2CCXX:6:1205:1976:65388	ChrUn	2955732	2955824	+	+	93
@ST-E00126:264:HW3K2CCXX:5:2105:12033:17764	ChrUn	2955732	2955824	+	+	93
@ST-E00126:264:HW3K2CCXX:6:1205:21491:71172	ChrUn	2955735	2955824	+	+	90
@ST-E00126:264:HW3K2CCXX:7:1119:25794:27679	ChrUn	2955738	2955824	+	+	87
@ST-E00126:264:HW3K2CCXX:6:2102:20435:46630	ChrUn	2955739	2955824	+	+	86
@ST-E00126:264:HW3K2CCXX:5:2203:5081:22809	ChrUn	2955739	2955824	+	+	86
@ST-E00126:264:HW3K2CCXX:5:1220:30969:36293	ChrUn	2955739	2955824	+	+	86
@ST-E00126:264:HW3K2CCXX:8:2220:24129:6231	ChrUn	2955740	2955824	+	+	85
@ST-E00126:264:HW3K2CCXX:6:2101:14438:2803	ChrUn	2955755	2955824	+	+	70
@ST-E00126:264:HW3K2CCXX:4:1123:7638:26290	ChrUn	2955756	2955824	+	+	69
@ST-E00126:264:HW3K2CCXX:4:1102:27509:55895	ChrUn	2955756	2955824	+	+	69
@ST-E00126:264:HW3K2CCXX:5:1124:24870:26114	ChrUn	2955757	2955824	+	+	68
@ST-E00126:264:HW3K2CCXX:6:2217:21704:35537	ChrUn	2955757	2955824	+	+	68
@ST-E00126:264:HW3K2CCXX:6:1212:23348:37260	ChrUn	2955760	2955824	+	+	65
@ST-E00126:264:HW3K2CCXX:7:1219:27448:14371	ChrUn	2955760	2955824	+	+	65
@ST-E00126:264:HW3K2CCXX:7:1216:20588:39370	ChrUn	2955762	2955824	+	+	63
@ST-E00126:264:HW3K2CCXX:7:2205:13514:65371	ChrUn	2955762	2955824	+	+	63
@ST-E00126:264:HW3K2CCXX:6:2111:12936:68728	ChrUn	2955766	2955824	+	+	59
@ST-E00126:264:HW3K2CCXX:4:2203:8694:16902	ChrUn	2955767	2955824	+	+	58
@ST-E00126:264:HW3K2CCXX:5:1216:2087:10802	ChrUn	2955774	2955824	+	+	51
@ST-E00126:264:HW3K2CCXX:7:1114:20496:13791	ChrUn	2955774	2955824	+	+	51
@ST-E00126:264:HW3K2CCXX:8:1105:24403:49847	ChrUn	2955774	2955824	+	+	51
@ST-E00126:264:HW3K2CCXX:3:1207:14976:9009	ChrUn	2955780	2955824	+	+	45
@ST-E00126:264:HW3K2CCXX:5:1219:29163:43818	ChrUn	2955782	2955824	+	+	43
@ST-E00126:264:HW3K2CCXX:4:1118:29143:47931	ChrUn	2955782	2955824	+	+	43
@ST-E00126:264:HW3K2CCXX:5:2119:4685:70504	ChrUn	2955783	2955824	+	+	42
@ST-E00126:264:HW3K2CCXX:8:2107:20283:43941	ChrUn	2955830	2955725	-	-	-104
@ST-E00126:264:HW3K2CCXX:3:1208:3072:61274	ChrUn	2955830	2955744	-	-	-85
@ST-E00126:264:HW3K2CCXX:6:2215:11353:45488	ChrUn	2955830	2955746	-	-	-83
@ST-E00126:264:HW3K2CCXX:6:1116:17929:41163	ChrUn	2955830	2955756	-	-	-73
@ST-E00126:264:HW3K2CCXX:3:1217:13007:40970	ChrUn	2955830	2955777	-	-	-52
@ST-E00126:264:HW3K2CCXX:5:1204:11089:48336	ChrUn	2955830	2955774	-	-	-55
@ST-E00126:264:HW3K2CCXX:6:2117:6664:57512	ChrUn	2955830	2955757	-	-	-72
@ST-E00126:264:HW3K2CCXX:3:1208:3234:61380	ChrUn	2955830	2955744	-	-	-85
@ST-E00126:264:HW3K2CCXX:5:1204:11058:48318	ChrUn	2955830	2955774	-	-	-55
@ST-E00126:264:HW3K2CCXX:6:2212:31172:59780	ChrUn	2955830	2955782	-	-	-47
@ST-E00317:214:H33T5ALXX:1:2204:28067:40794	ChrUn	2955830	2955742	-	-	-87
@ST-E00126:264:HW3K2CCXX:6:1207:13626:16129	ChrUn	2955830	2955763	-	-	-66
@ST-E00126:264:HW3K2CCXX:4:2106:3102:46068	ChrUn	2955830	2955707	-	-	-122
@ST-E00317:214:H33T5ALXX:1:2109:9252:35590	ChrUn	2955830	2955720	-	-	-109
@ST-E00126:264:HW3K2CCXX:5:2222:21643:5229	ChrUn	2955830	2955730	-	-	-99
@ST-E00126:264:HW3K2CCXX:6:1219:13301:58321	ChrUn	2955830	2955781	-	-	-48
@ST-E00126:264:HW3K2CCXX:5:1214:29823:68060	ChrUn	2955830	2955784	-	-	-45
@ST-E00126:264:HW3K2CCXX:5:2106:22983:64087	ChrUn	2955830	2955714	-	-	-115
@ST-E00126:264:HW3K2CCXX:6:1202:7111:2698	ChrUn	2955830	2955740	-	-	-89
@ST-E00126:264:HW3K2CCXX:6:1217:12753:35326	ChrUn	2955830	2955732	-	-	-97
@ST-E00126:264:HW3K2CCXX:4:2104:7070:20805	ChrUn	2955830	2955730	-	-	-99
@ST-E00126:264:HW3K2CCXX:8:2107:20354:43993	ChrUn	2955830	2955725	-	-	-104
@ST-E00126:264:HW3K2CCXX:3:2113:25743:47035	ChrUn	2955830	2955732	-	-	-97
@ST-E00126:264:HW3K2CCXX:6:2115:5761:24761	ChrUn	2955830	2955741	-	-	-88
@ST-E00126:264:HW3K2CCXX:6:2108:16467:22563	ChrUn	2955830	2955720	-	-	-109
@ST-E00126:264:HW3K2CCXX:5:2121:20567:44925	ChrUn	2955830	2955747	-	-	-82
@ST-E00126:264:HW3K2CCXX:3:2212:4523:7673	ChrUn	2955830	2955768	-	-	-61
@ST-E00126:264:HW3K2CCXX:7:1114:17350:18326	ChrUn	2955830	2955784	-	-	-45
@ST-E00126:264:HW3K2CCXX:8:2120:17766:18520	ChrUn	2955830	2955720	-	-	-109
@ST-E00126:264:HW3K2CCXX:5:1112:23865:56510	ChrUn	2955830	2955739	-	-	-90
@ST-E00126:264:HW3K2CCXX:3:2108:10176:41515	ChrUn	2955830	2955746	-	-	-83
@ST-E00126:264:HW3K2CCXX:3:2224:30949:43431	ChrUn	2955830	2955781	-	-	-48
@ST-E00126:264:HW3K2CCXX:5:1103:13068:58514	ChrUn	2955830	2955763	-	-	-66
@ST-E00126:264:HW3K2CCXX:3:2103:15564:66039	ChrUn	2955830	2955725	-	-	-104
@ST-E00126:264:HW3K2CCXX:7:1223:20669:52133	ChrUn	2955830	2955744	-	-	-85
@ST-E00126:264:HW3K2CCXX:7:2123:26088:20419	ChrUn	2955830	2955767	-	-	-62
@ST-E00126:264:HW3K2CCXX:4:2213:11444:11857	ChrUn	2955830	2955738	-	-	-91
@ST-E00126:264:HW3K2CCXX:8:2206:19167:64720	ChrUn	2955830	2955732	-	-	-97
@ST-E00126:264:HW3K2CCXX:7:2102:2047:55315	ChrUn	2955830	2955762	-	-	-67
@ST-E00126:264:HW3K2CCXX:5:2103:31497:14353	ChrUn	2955830	2955763	-	-	-66
@ST-E00126:264:HW3K2CCXX:3:1218:22120:57811	ChrUn	2955830	2955749	-	-	-80
@ST-E00126:264:HW3K2CCXX:6:1206:31223:26923	ChrUn	2955830	2955715	-	-	-114
@ST-E00126:264:HW3K2CCXX:3:2214:3863:15883	ChrUn	2955830	2955738	-	-	-91
@ST-E00126:264:HW3K2CCXX:5:2204:29559:59657	ChrUn	2984574	2984674	+	+	101
@ST-E00126:264:HW3K2CCXX:4:2214:1438:63894	ChrUn	3023073	3023190	+	+	118
@ST-E00126:264:HW3K2CCXX:6:1117:27762:39001	ChrUn	3023086	3023190	+	+	105
@ST-E00126:264:HW3K2CCXX:6:2208:31842:2258	ChrUn	3023092	3023190	+	+	99
@ST-E00126:264:HW3K2CCXX:5:1211:28178:20629	ChrUn	3023098	3023190	+	+	93
@ST-E00126:264:HW3K2CCXX:5:2213:24312:42692	ChrUn	3023196	3023081	-	-	-114
@ST-E00126:264:HW3K2CCXX:7:1224:11231:20700	ChrUn	3023196	3023084	-	-	-111
@ST-E00126:264:HW3K2CCXX:7:1224:11038:20717	ChrUn	3023196	3023084	-	-	-111
@ST-E00126:264:HW3K2CCXX:6:2202:5518:10310	ChrUn	3023196	3023091	-	-	-104
@ST-E00126:264:HW3K2CCXX:3:2220:22912:17623	ChrUn	3023196	3023101	-	-	-94
@ST-E00126:264:HW3K2CCXX:7:2122:15676:4948	ChrUn	3082269	3082346	+	+	78
@ST-E00126:264:HW3K2CCXX:4:1102:25784:70768	ChrUn	3082352	3082266	-	-	-85
@ST-E00126:264:HW3K2CCXX:5:1117:18355:26079	ChrUn	3082352	3082259	-	-	-92
@ST-E00126:264:HW3K2CCXX:7:1121:11718:53785	ChrUn	3094246	3094352	+	+	107
@ST-E00126:264:HW3K2CCXX:8:2102:2503:69713	ChrUn	3094247	3094352	+	+	106
@ST-E00126:264:HW3K2CCXX:6:2116:1692:68693	ChrUn	3094249	3094352	+	+	104
@ST-E00126:264:HW3K2CCXX:5:2201:6745:50094	ChrUn	3094268	3094352	+	+	85
@ST-E00126:264:HW3K2CCXX:5:2123:6208:2504	ChrUn	3094270	3094352	+	+	83
@ST-E00126:264:HW3K2CCXX:4:1219:4990:41567	ChrUn	3094294	3094352	+	+	59
@ST-E00126:264:HW3K2CCXX:5:1115:15138:25745	ChrUn	3094296	3094352	+	+	57
@ST-E00126:264:HW3K2CCXX:8:2204:10795:26062	ChrUn	3094358	3094311	-	-	-46
@ST-E00126:264:HW3K2CCXX:7:2213:30117:59675	ChrUn	3094358	3094235	-	-	-122
@ST-E00126:264:HW3K2CCXX:8:2224:19837:54102	ChrUn	3094358	3094298	-	-	-59
@ST-E00126:264:HW3K2CCXX:8:2214:28757:2856	ChrUn	3094358	3094233	-	-	-124
@ST-E00126:264:HW3K2CCXX:4:2204:12702:41708	ChrUn	3094358	3094245	-	-	-112
@ST-E00126:264:HW3K2CCXX:3:1220:30898:21930	ChrUn	3094358	3094264	-	-	-93
@ST-E00126:264:HW3K2CCXX:4:1124:10683:68377	ChrUn	3094358	3094270	-	-	-87
@ST-E00126:264:HW3K2CCXX:8:1108:25865:16938	ChrUn	3094358	3094311	-	-	-46
@ST-E00126:264:HW3K2CCXX:8:2117:25875:48423	ChrUn	3094358	3094250	-	-	-107
@ST-E00126:264:HW3K2CCXX:5:2215:17086:24796	ChrUn	3094358	3094245	-	-	-112
@ST-E00126:264:HW3K2CCXX:4:2114:13981:32953	ChrUn	3094358	3094262	-	-	-95
@ST-E00126:264:HW3K2CCXX:8:2222:22323:16076	ChrUn	3094358	3094310	-	-	-47
@ST-E00126:264:HW3K2CCXX:7:1222:26169:38526	ChrUn	3094358	3094318	-	-	-39
@ST-E00126:264:HW3K2CCXX:5:2103:18974:13967	ChrUn	3094358	3094304	-	-	-53
@ST-E00126:264:HW3K2CCXX:3:1211:21907:7831	ChrUn	3094358	3094280	-	-	-77
@ST-E00126:264:HW3K2CCXX:8:1108:8369:13984	ChrUn	3094358	3094236	-	-	-121
@ST-E00126:264:HW3K2CCXX:4:2123:7831:4720	ChrUn	3094358	3094281	-	-	-76
@ST-E00126:264:HW3K2CCXX:7:1115:31517:49865	ChrUn	3094358	3094248	-	-	-109
@ST-E00126:264:HW3K2CCXX:5:1215:21014:9870	ChrUn	3266288	3266414	+	+	127
@ST-E00126:264:HW3K2CCXX:5:1104:15554:55438	ChrUn	3266288	3266414	+	+	127
@ST-E00126:264:HW3K2CCXX:5:1101:26220:48248	ChrUn	3266289	3266414	+	+	126
@ST-E00126:264:HW3K2CCXX:6:2115:31619:54682	ChrUn	3266295	3266414	+	+	120
@ST-E00126:264:HW3K2CCXX:4:2211:29193:49742	ChrUn	3266309	3266414	+	+	106
@ST-E00126:264:HW3K2CCXX:6:2109:22465:73176	ChrUn	3266328	3266414	+	+	87
@ST-E00126:264:HW3K2CCXX:5:2210:31477:16955	ChrUn	3266340	3266414	+	+	75
@ST-E00126:264:HW3K2CCXX:4:2115:14072:58005	ChrUn	3266377	3266414	+	+	38
@ST-E00126:264:HW3K2CCXX:4:1210:11657:34307	ChrUn	3266380	3266414	+	+	35
@ST-E00126:264:HW3K2CCXX:8:1208:1955:6706	ChrUn	3266420	3229998	-	-	-36421
@ST-E00126:264:HW3K2CCXX:3:2121:22019:67129	ChrUn	3266420	3266374	-	-	-45
@ST-E00126:264:HW3K2CCXX:7:2118:13991:32338	ChrUn	3266420	3230000	-	-	-36419
@ST-E00126:264:HW3K2CCXX:5:2111:24616:5563	ChrUn	3266420	3266325	-	-	-94
@ST-E00126:264:HW3K2CCXX:7:2114:11353:53996	ChrUn	3266420	3229998	-	-	-36421
@ST-E00126:264:HW3K2CCXX:5:2111:24596:5563	ChrUn	3266420	3266325	-	-	-94
@ST-E00126:264:HW3K2CCXX:7:2113:5984:32320	ChrUn	3352043	3352138	+	+	96
@ST-E00126:264:HW3K2CCXX:6:2222:13078:30791	ChrUn	3352064	3352138	+	+	75
@ST-E00126:264:HW3K2CCXX:7:2101:20801:14986	ChrUn	3352086	3352138	+	+	53
@ST-E00126:264:HW3K2CCXX:4:1207:11373:48863	ChrUn	3352101	3352138	+	+	38
@ST-E00126:264:HW3K2CCXX:7:1212:3051:46015	ChrUn	3352118	3352138	+	+	21
@ST-E00126:264:HW3K2CCXX:7:1214:21704:41128	ChrUn	3352144	3352106	-	-	-37
@ST-E00126:264:HW3K2CCXX:7:2104:14103:32180	ChrUn	3355832	3355802	-	-	-29
@ST-E00126:264:HW3K2CCXX:3:1214:20780:35520	ChrUn	3355832	3355814	-	-	-17
@ST-E00126:264:HW3K2CCXX:3:1212:26017:5739	ChrUn	3397262	3397322	+	+	61
@ST-E00126:264:HW3K2CCXX:6:1110:26443:32566	ChrUn	3397274	3397322	+	+	49
@ST-E00317:214:H33T5ALXX:1:1118:4868:45540	ChrUn	3397285	3397322	+	+	38
@ST-E00126:264:HW3K2CCXX:4:2203:10257:4069	ChrUn	3397292	3397322	+	+	31
@ST-E00317:214:H33T5ALXX:1:2202:14357:22985	ChrUn	3397328	3397292	-	-	-35
@ST-E00126:264:HW3K2CCXX:6:2218:25865:22212	ChrUn	3397328	3397263	-	-	-64
@ST-E00126:264:HW3K2CCXX:6:1202:25276:65845	ChrUn	3397328	3397310	-	-	-17
@ST-E00126:264:HW3K2CCXX:6:1105:17888:36170	ChrUn	3403963	3403992	+	+	30
@ST-E00126:264:HW3K2CCXX:5:1113:22303:6583	ChrUn	3403998	3403954	-	-	-43
@ST-E00126:264:HW3K2CCXX:5:1113:22790:6513	ChrUn	3403998	3403954	-	-	-43
@ST-E00126:264:HW3K2CCXX:5:1217:24921:30879	ChrUn	3403998	3403956	-	-	-41
@ST-E00126:264:HW3K2CCXX:4:2214:27529:54453	ChrUn	3403998	3403946	-	-	-51
@ST-E00126:264:HW3K2CCXX:4:1219:29873:20999	ChrUn	3403998	3403950	-	-	-47
@ST-E00126:264:HW3K2CCXX:5:1107:12733:41304	ChrUn	3430217	3430186	-	-	-30
@ST-E00126:264:HW3K2CCXX:4:2106:27519:57389	ChrUn	3497465	3497527	+	+	63
@ST-E00126:264:HW3K2CCXX:6:1122:1590:3331	ChrUn	3497466	3497527	+	+	62
@ST-E00126:264:HW3K2CCXX:7:2207:27742:50744	ChrUn	3497476	3497527	+	+	52
@ST-E00126:264:HW3K2CCXX:7:1212:29386:26519	ChrUn	3497477	3497527	+	+	51
@ST-E00126:264:HW3K2CCXX:7:2219:9800:15443	ChrUn	3497477	3497527	+	+	51
@ST-E00126:264:HW3K2CCXX:7:2210:24322:17149	ChrUn	3497503	3497527	+	+	25
@ST-E00126:264:HW3K2CCXX:8:1117:10328:61116	ChrUn	3497533	3497513	-	-	-19
@ST-E00126:264:HW3K2CCXX:7:2202:9506:58708	ChrUn	3497533	3497468	-	-	-64
@ST-E00126:264:HW3K2CCXX:7:2205:21673:58550	ChrUn	3497533	3497498	-	-	-34
@ST-E00126:264:HW3K2CCXX:7:2105:9841:47369	ChrUn	3497533	3497467	-	-	-65
@ST-E00126:264:HW3K2CCXX:7:1215:18822:47457	ChrUn	3497533	3497468	-	-	-64
@ST-E00126:264:HW3K2CCXX:7:2105:25225:20647	ChrUn	3497533	3497501	-	-	-31
@ST-E00126:264:HW3K2CCXX:7:1219:8481:41954	ChrUn	3497533	3497474	-	-	-58
@ST-E00126:264:HW3K2CCXX:6:2220:16214:50990	ChrUn	3503754	3503874	+	+	121
@ST-E00126:264:HW3K2CCXX:6:2204:15960:38631	ChrUn	3503772	3503874	+	+	103
@ST-E00126:264:HW3K2CCXX:6:2205:7923:62646	ChrUn	3503792	3503874	+	+	83
@ST-E00126:264:HW3K2CCXX:6:2109:22242:18889	ChrUn	3503880	3503792	-	-	-87
@ST-E00126:264:HW3K2CCXX:5:2103:10023:64175	ChrUn	3527424	3527554	+	+	131
@ST-E00126:264:HW3K2CCXX:5:2101:29427:15197	ChrUn	3539396	3539430	+	+	35
@ST-E00126:264:HW3K2CCXX:5:1103:15889:15197	ChrUn	3539436	3539413	-	-	-22
@ST-E00126:264:HW3K2CCXX:4:1124:18690:26097	ChrUn	3563209	3563283	+	+	75
@ST-E00126:264:HW3K2CCXX:5:1213:24931:19364	ChrUn	3563210	3563283	+	+	74
@ST-E00126:264:HW3K2CCXX:3:1211:16346:52484	ChrUn	3563216	3563283	+	+	68
@ST-E00126:264:HW3K2CCXX:5:2104:24048:38297	ChrUn	3563219	3563283	+	+	65
@ST-E00126:264:HW3K2CCXX:5:2104:24099:38456	ChrUn	3563219	3563283	+	+	65
@ST-E00126:264:HW3K2CCXX:4:1216:4208:68236	ChrUn	3563289	3563224	-	-	-64
@ST-E00126:264:HW3K2CCXX:7:1217:2991:48371	ChrUn	3615748	3615838	+	+	91
@ST-E00126:264:HW3K2CCXX:7:1120:19218:45048	ChrUn	3615750	3615838	+	+	89
@ST-E00126:264:HW3K2CCXX:7:1120:19390:45136	ChrUn	3615750	3615838	+	+	89
@ST-E00126:264:HW3K2CCXX:7:1120:19441:44978	ChrUn	3615750	3615838	+	+	89
@ST-E00126:264:HW3K2CCXX:3:2121:19755:37155	ChrUn	3693748	3693795	+	+	48
@ST-E00126:264:HW3K2CCXX:3:1214:25083:25323	ChrUn	3693748	3693795	+	+	48
@ST-E00126:264:HW3K2CCXX:3:2116:27823:47685	ChrUn	3715307	3715364	+	+	58
@ST-E00317:214:H33T5ALXX:1:2109:27265:32443	ChrUn	3715308	3715364	+	+	57
@ST-E00126:264:HW3K2CCXX:4:2117:18152:49461	ChrUn	3715318	3715364	+	+	47
@ST-E00126:264:HW3K2CCXX:4:1220:23023:61310	ChrUn	3715338	3715364	+	+	27
@ST-E00126:264:HW3K2CCXX:6:1105:29995:13931	ChrUn	3756548	3756515	-	-	-32
@ST-E00126:264:HW3K2CCXX:6:1117:18365:44169	ChrUn	3756548	3756504	-	-	-43
@ST-E00126:264:HW3K2CCXX:3:2203:2970:5089	ChrUn	3756548	3756478	-	-	-69
@ST-E00126:264:HW3K2CCXX:3:1218:21085:62382	ChrUn	3762664	3762756	+	+	93
@ST-E00126:264:HW3K2CCXX:5:1102:12195:64843	ChrUn	3762672	3762756	+	+	85
@ST-E00126:264:HW3K2CCXX:6:2201:30624:19135	ChrUn	3762705	3762756	+	+	52
@ST-E00126:264:HW3K2CCXX:4:2220:30198:5634	ChrUn	3762705	3762756	+	+	52
@ST-E00126:264:HW3K2CCXX:6:2108:26058:69238	ChrUn	3762726	3762756	+	+	31
@ST-E00126:264:HW3K2CCXX:3:1212:29082:14213	ChrUn	3762762	3762649	-	-	-112
@ST-E00126:264:HW3K2CCXX:7:1211:3610:25429	ChrUn	3762762	3762703	-	-	-58
@ST-E00126:264:HW3K2CCXX:6:2209:27062:61626	ChrUn	3763017	3763091	+	+	75
@ST-E00126:264:HW3K2CCXX:3:2221:14296:49742	ChrUn	3763097	3763008	-	-	-88
@ST-E00126:264:HW3K2CCXX:5:1112:21481:61732	ChrUn	3764625	3764669	+	+	45
@ST-E00126:264:HW3K2CCXX:3:1221:8633:9589	ChrUn	3764626	3764669	+	+	44
@ST-E00126:264:HW3K2CCXX:3:1106:5842:39036	ChrUn	3764626	3764669	+	+	44
@ST-E00126:264:HW3K2CCXX:3:2122:15209:53082	ChrUn	3764675	3764650	-	-	-24
@ST-E00126:264:HW3K2CCXX:3:2122:15199:53100	ChrUn	3764675	3764650	-	-	-24
@ST-E00126:264:HW3K2CCXX:3:1201:13149:43009	ChrUn	3774183	3774379	+	+	197
@ST-E00126:264:HW3K2CCXX:4:2106:11556:68377	ChrUn	3774186	3774379	+	+	194
@ST-E00126:264:HW3K2CCXX:6:2119:12053:25183	ChrUn	3774187	3774379	+	+	193
@ST-E00126:264:HW3K2CCXX:6:2111:14418:13597	ChrUn	3774188	3774379	+	+	192
@ST-E00126:264:HW3K2CCXX:6:1221:20334:60272	ChrUn	3774188	3774379	+	+	192
@ST-E00126:264:HW3K2CCXX:4:1117:26169:65705	ChrUn	3774189	3774379	+	+	191
@ST-E00126:264:HW3K2CCXX:6:2202:27113:24163	ChrUn	3774189	3774379	+	+	191
@ST-E00126:264:HW3K2CCXX:6:2220:25083:38086	ChrUn	3774189	3774379	+	+	191
@ST-E00126:264:HW3K2CCXX:3:1202:3041:31758	ChrUn	3774205	3774379	+	+	175
@ST-E00126:264:HW3K2CCXX:3:1213:19045:35151	ChrUn	3774208	3774379	+	+	172
@ST-E00126:264:HW3K2CCXX:3:2101:14367:9818	ChrUn	3774385	3774200	-	-	-184
@ST-E00126:264:HW3K2CCXX:6:2202:17665:37049	ChrUn	3774385	3774191	-	-	-193
@ST-E00126:264:HW3K2CCXX:4:1121:17482:5792	ChrUn	3774385	3774212	-	-	-172
@ST-E00126:264:HW3K2CCXX:7:1219:5639:43536	ChrUn	3865708	3865596	-	-	-111
@ST-E00126:264:HW3K2CCXX:7:1219:5649:43483	ChrUn	3865708	3865596	-	-	-111
@ST-E00126:264:HW3K2CCXX:6:1106:12489:37999	ChrUn	4223570	4223680	+	+	111
@ST-E00126:264:HW3K2CCXX:7:1220:13991:68271	ChrUn	4249406	4249495	+	+	90
@ST-E00126:264:HW3K2CCXX:7:1217:14671:27363	ChrUn	4249413	4249495	+	+	83
@ST-E00317:214:H33T5ALXX:1:2113:30695:44609	ChrUn	4254159	4254260	+	+	102
@ST-E00126:264:HW3K2CCXX:4:2212:7354:22177	ChrUn	4307990	4308069	+	+	80
@ST-E00126:264:HW3K2CCXX:5:2104:4005:46296	ChrUn	4308075	4307992	-	-	-82
@ST-E00126:264:HW3K2CCXX:6:1213:9354:55561	ChrUn	4389178	4389283	+	+	106
@ST-E00126:264:HW3K2CCXX:6:2223:13961:32742	ChrUn	4389184	4389283	+	+	100
@ST-E00126:264:HW3K2CCXX:4:1106:26321:27327	ChrUn	4389193	4389283	+	+	91
@ST-E00126:264:HW3K2CCXX:5:2210:13717:33973	ChrUn	4389289	4389190	-	-	-98
@ST-E00317:214:H33T5ALXX:1:2205:8704:68113	ChrUn	4544485	4544532	+	+	48
@ST-E00126:264:HW3K2CCXX:6:1109:5375:45540	ChrUn	4544538	4544520	-	-	-17
@ST-E00126:264:HW3K2CCXX:3:1102:30908:8798	ChrUn	4544538	4544483	-	-	-54
@ST-E00126:264:HW3K2CCXX:3:2103:23764:17799	ChrUn	4544538	4544488	-	-	-49
@ST-E00126:264:HW3K2CCXX:6:1101:6441:62189	ChrUn	4546063	4546105	+	+	43
@ST-E00317:214:H33T5ALXX:1:2210:3183:66179	ChrUn	4546111	4546092	-	-	-18
@ST-E00126:264:HW3K2CCXX:6:2103:2240:23056	ChrUn	4546111	4546087	-	-	-23
@ST-E00126:264:HW3K2CCXX:4:2118:3011:50586	ChrUn	4608728	4608829	+	+	102
@ST-E00126:264:HW3K2CCXX:7:2224:17908:15426	ChrUn	4608729	4608829	+	+	101
@ST-E00126:264:HW3K2CCXX:7:1113:25946:6214	ChrUn	4608743	4608829	+	+	87
@ST-E00126:264:HW3K2CCXX:7:1116:5781:68957	ChrUn	4608781	4608829	+	+	49
@ST-E00126:264:HW3K2CCXX:7:2111:25307:68535	ChrUn	4608786	4608829	+	+	44
@ST-E00126:264:HW3K2CCXX:5:2117:10612:39669	ChrUn	4608788	4608829	+	+	42
@ST-E00126:264:HW3K2CCXX:7:2106:14884:50691	ChrUn	4608792	4608829	+	+	38
@ST-E00126:264:HW3K2CCXX:7:1209:30665:38544	ChrUn	4608835	4608785	-	-	-49
@ST-E00126:264:HW3K2CCXX:7:2206:13748:29209	ChrUn	4608835	4608787	-	-	-47
@ST-E00126:264:HW3K2CCXX:7:1115:1580:53170	ChrUn	4608835	4608752	-	-	-82
@ST-E00126:264:HW3K2CCXX:5:1224:29711:30175	ChrUn	4608835	4608738	-	-	-96
@ST-E00126:264:HW3K2CCXX:7:2218:16589:19118	ChrUn	4608835	4608728	-	-	-106
@ST-E00126:264:HW3K2CCXX:4:2216:29823:4596	ChrUn	4608835	4608738	-	-	-96
@ST-E00126:264:HW3K2CCXX:7:2116:23409:65669	ChrUn	4608835	4608739	-	-	-95
@ST-E00126:264:HW3K2CCXX:7:1223:12601:39212	ChrUn	4608835	4608746	-	-	-88
@ST-E00126:264:HW3K2CCXX:6:1208:13677:9326	ChrUn	4609903	4609968	+	+	66
@ST-E00126:264:HW3K2CCXX:6:1217:13453:56721	ChrUn	4667626	4667710	+	+	85
@ST-E00126:264:HW3K2CCXX:4:1215:19025:67006	ChrUn	4667649	4667710	+	+	62
@ST-E00126:264:HW3K2CCXX:5:1117:19451:48933	ChrUn	4667716	4667621	-	-	-94
@ST-E00126:264:HW3K2CCXX:4:2119:14742:13773	ChrUn	4667716	4667672	-	-	-43
@ST-E00126:264:HW3K2CCXX:4:2103:4107:64122	ChrUn	4704614	4704671	+	+	58
@ST-E00126:264:HW3K2CCXX:4:2212:20791:63701	ChrUn	4704677	4704651	-	-	-25
@ST-E00126:264:HW3K2CCXX:4:2211:27803:15584	ChrUn	4704677	4704607	-	-	-69
@ST-E00126:264:HW3K2CCXX:5:2206:28595:23706	ChrUn	4704677	4704631	-	-	-45
@ST-E00126:264:HW3K2CCXX:4:2211:27935:15531	ChrUn	4704677	4704607	-	-	-69
@ST-E00126:264:HW3K2CCXX:6:2222:11840:50023	ChrUn	4750384	4750491	+	+	108
@ST-E00126:264:HW3K2CCXX:6:2222:11931:50076	ChrUn	4750384	4750491	+	+	108
@ST-E00126:264:HW3K2CCXX:3:2210:6411:52924	ChrUn	4755760	4755853	+	+	94
@ST-E00126:264:HW3K2CCXX:3:1110:8663:29613	ChrUn	4755859	4755773	-	-	-85
@ST-E00126:264:HW3K2CCXX:5:2208:30269:60642	ChrUn	4755859	4755778	-	-	-80
@ST-E00126:264:HW3K2CCXX:7:1219:31842:60237	ChrUn	4768564	4768587	+	+	24
@ST-E00126:264:HW3K2CCXX:5:2216:11830:30703	ChrUn	4768593	4768535	-	-	-57
@ST-E00126:264:HW3K2CCXX:7:1223:13971:61134	ChrUn	4768593	4768530	-	-	-62
@ST-E00126:264:HW3K2CCXX:8:2223:24353:18537	ChrUn	4768593	4768564	-	-	-28
@ST-E00126:264:HW3K2CCXX:4:2121:21633:4966	ChrUn	4768593	4768523	-	-	-69
@ST-E00126:264:HW3K2CCXX:3:1103:21643:52379	ChrUn	4787995	4788105	+	+	111
@ST-E00126:264:HW3K2CCXX:4:2122:9130:1836	ChrUn	4788111	4788079	-	-	-31
@ST-E00126:264:HW3K2CCXX:5:2124:16305:40460	ChrUn	4788111	4788086	-	-	-24
@ST-E00126:264:HW3K2CCXX:3:2217:19370:24427	ChrUn	4788111	4788020	-	-	-90
@ST-E00126:264:HW3K2CCXX:3:2108:22242:41673	ChrUn	4853868	4853974	+	+	107
@ST-E00126:264:HW3K2CCXX:4:1220:29214:15988	ChrUn	4853874	4853974	+	+	101
@ST-E00126:264:HW3K2CCXX:5:1218:26149:54242	ChrUn	4853874	4853974	+	+	101
@ST-E00126:264:HW3K2CCXX:3:2215:12804:12982	ChrUn	4853879	4853974	+	+	96
@ST-E00126:264:HW3K2CCXX:3:1122:21095:53328	ChrUn	4853882	4853974	+	+	93
@ST-E00126:264:HW3K2CCXX:3:1122:21065:53416	ChrUn	4853882	4853974	+	+	93
@ST-E00126:264:HW3K2CCXX:4:2101:28321:39299	ChrUn	4853883	4853974	+	+	92
@ST-E00126:264:HW3K2CCXX:3:1102:15696:14371	ChrUn	4901032	4901001	-	-	-30
@ST-E00126:264:HW3K2CCXX:3:1114:16427:8148	ChrUn	4901032	4900988	-	-	-43
@ST-E00126:264:HW3K2CCXX:3:1204:18223:20506	ChrUn	4941014	4941051	+	+	38
@ST-E00126:264:HW3K2CCXX:6:2107:10277:27767	ChrUn	5067418	5067442	+	+	25
@ST-E00126:264:HW3K2CCXX:6:2212:28706:33393	ChrUn	5067448	5067422	-	-	-25
@ST-E00126:264:HW3K2CCXX:3:1121:29508:41849	ChrUn	5067448	5067422	-	-	-25
@ST-E00126:264:HW3K2CCXX:5:1108:2473:14705	ChrUn	5086077	5086197	+	+	121
@ST-E00126:264:HW3K2CCXX:3:2216:11789:40618	ChrUn	5086077	5086197	+	+	121
@ST-E00126:264:HW3K2CCXX:5:1112:26129:27802	ChrUn	5086077	5086197	+	+	121
@ST-E00126:264:HW3K2CCXX:7:1123:17168:49092	ChrUn	5086079	5086197	+	+	119
@ST-E00126:264:HW3K2CCXX:7:2118:20598:3805	ChrUn	5086080	5086197	+	+	118
@ST-E00126:264:HW3K2CCXX:7:2219:16782:26343	ChrUn	5086080	5086197	+	+	118
@ST-E00126:264:HW3K2CCXX:7:2118:23419:58514	ChrUn	5086089	5086197	+	+	109
@ST-E00126:264:HW3K2CCXX:8:1207:28077:26044	ChrUn	5086089	5086197	+	+	109
@ST-E00126:264:HW3K2CCXX:8:1207:27813:21684	ChrUn	5086089	5086197	+	+	109
@ST-E00126:264:HW3K2CCXX:8:1216:17036:12929	ChrUn	5086091	5086197	+	+	107
@ST-E00126:264:HW3K2CCXX:7:1211:2676:71453	ChrUn	5086092	5086197	+	+	106
@ST-E00126:264:HW3K2CCXX:8:2217:27559:43114	ChrUn	5086096	5086197	+	+	102
@ST-E00126:264:HW3K2CCXX:7:2220:2027:66390	ChrUn	5086098	5086197	+	+	100
@ST-E00126:264:HW3K2CCXX:7:1113:25601:60642	ChrUn	5086100	5086197	+	+	98
@ST-E00126:264:HW3K2CCXX:7:1214:13727:24603	ChrUn	5086106	5086197	+	+	92
@ST-E00126:264:HW3K2CCXX:7:1214:14154:24989	ChrUn	5086106	5086197	+	+	92
@ST-E00126:264:HW3K2CCXX:7:2223:23632:21087	ChrUn	5086107	5086197	+	+	91
@ST-E00126:264:HW3K2CCXX:3:2219:30066:72631	ChrUn	5086108	5086197	+	+	90
@ST-E00126:264:HW3K2CCXX:7:2103:20029:12420	ChrUn	5086110	5086197	+	+	88
@ST-E00126:264:HW3K2CCXX:7:1108:23084:50164	ChrUn	5086123	5086197	+	+	75
@ST-E00126:264:HW3K2CCXX:7:2115:9952:23794	ChrUn	5086124	5086197	+	+	74
@ST-E00126:264:HW3K2CCXX:7:2115:23896:9976	ChrUn	5086124	5086197	+	+	74
@ST-E00126:264:HW3K2CCXX:7:1121:11870:22721	ChrUn	5086126	5086197	+	+	72
@ST-E00126:264:HW3K2CCXX:8:1211:17259:60853	ChrUn	5086128	5086197	+	+	70
@ST-E00126:264:HW3K2CCXX:3:1218:12073:28874	ChrUn	5086128	5086197	+	+	70
@ST-E00126:264:HW3K2CCXX:8:2111:19218:16393	ChrUn	5086130	5086197	+	+	68
@ST-E00126:264:HW3K2CCXX:7:1102:5994:2135	ChrUn	5086130	5086197	+	+	68
@ST-E00126:264:HW3K2CCXX:7:1216:30939:52906	ChrUn	5086132	5086197	+	+	66
@ST-E00126:264:HW3K2CCXX:7:1220:25418:66232	ChrUn	5086132	5086197	+	+	66
@ST-E00126:264:HW3K2CCXX:7:1215:12611:31670	ChrUn	5086133	5086197	+	+	65
@ST-E00126:264:HW3K2CCXX:7:1201:14194:51641	ChrUn	5086133	5086197	+	+	65
@ST-E00126:264:HW3K2CCXX:7:1105:24738:40477	ChrUn	5086135	5086197	+	+	63
@ST-E00126:264:HW3K2CCXX:3:2201:9577:17905	ChrUn	5086135	5086197	+	+	63
@ST-E00126:264:HW3K2CCXX:7:1217:12652:7480	ChrUn	5086136	5086197	+	+	62
@ST-E00126:264:HW3K2CCXX:7:2118:1966:45013	ChrUn	5086138	5086197	+	+	60
@ST-E00126:264:HW3K2CCXX:7:2213:20811:67744	ChrUn	5086146	5086197	+	+	52
@ST-E00126:264:HW3K2CCXX:7:1210:9993:58778	ChrUn	5086147	5086197	+	+	51
@ST-E00126:264:HW3K2CCXX:7:1105:28199:71119	ChrUn	5086149	5086197	+	+	49
@ST-E00126:264:HW3K2CCXX:7:1118:25499:32971	ChrUn	5086151	5086197	+	+	47
@ST-E00126:264:HW3K2CCXX:7:1124:29833:68570	ChrUn	5086151	5086197	+	+	47
@ST-E00126:264:HW3K2CCXX:7:2122:20770:59306	ChrUn	5086152	5086197	+	+	46
@ST-E00126:264:HW3K2CCXX:7:1108:13727:15039	ChrUn	5086154	5086197	+	+	44
@ST-E00126:264:HW3K2CCXX:7:2104:23510:64509	ChrUn	5086156	5086197	+	+	42
@ST-E00126:264:HW3K2CCXX:3:1108:7588:26062	ChrUn	5086156	5086197	+	+	42
@ST-E00126:264:HW3K2CCXX:7:2207:13981:61819	ChrUn	5086158	5086197	+	+	40
@ST-E00126:264:HW3K2CCXX:7:1210:30868:33375	ChrUn	5086165	5086197	+	+	33
@ST-E00126:264:HW3K2CCXX:7:1113:13961:15338	ChrUn	5086167	5086197	+	+	31
@ST-E00126:264:HW3K2CCXX:7:1123:9161:25411	ChrUn	5086167	5086197	+	+	31
@ST-E00126:264:HW3K2CCXX:7:1121:6289:55034	ChrUn	5086167	5086197	+	+	31
@ST-E00126:264:HW3K2CCXX:7:1106:10602:26853	ChrUn	5086169	5086197	+	+	29
@ST-E00126:264:HW3K2CCXX:7:1101:6725:65318	ChrUn	5086172	5086197	+	+	26
@ST-E00126:264:HW3K2CCXX:7:2220:8440:31441	ChrUn	5086173	5086197	+	+	25
@ST-E00126:264:HW3K2CCXX:7:2212:27976:49109	ChrUn	5086176	5086197	+	+	22
@ST-E00126:264:HW3K2CCXX:7:1215:29985:37963	ChrUn	5086179	5086197	+	+	19
@ST-E00126:264:HW3K2CCXX:8:2109:4645:27363	ChrUn	5086203	5086109	-	-	-93
@ST-E00126:264:HW3K2CCXX:7:2212:15158:51623	ChrUn	5086203	5086167	-	-	-35
@ST-E00126:264:HW3K2CCXX:7:1219:28260:72385	ChrUn	5086203	5086141	-	-	-61
@ST-E00126:264:HW3K2CCXX:7:2202:4909:48845	ChrUn	5086203	5086165	-	-	-37
@ST-E00126:264:HW3K2CCXX:7:2118:5944:9853	ChrUn	5086203	5086133	-	-	-69
@ST-E00126:264:HW3K2CCXX:8:1218:10267:68219	ChrUn	5086203	5086077	-	-	-125
@ST-E00126:264:HW3K2CCXX:7:2103:20567:72807	ChrUn	5086203	5086112	-	-	-90
@ST-E00126:264:HW3K2CCXX:7:2222:29609:32601	ChrUn	5086203	5086125	-	-	-77
@ST-E00126:264:HW3K2CCXX:7:1106:12773:26396	ChrUn	5086203	5086149	-	-	-53
@ST-E00126:264:HW3K2CCXX:7:2103:8643:27609	ChrUn	5086203	5086132	-	-	-70
@ST-E00126:264:HW3K2CCXX:7:1121:17848:8640	ChrUn	5086203	5086143	-	-	-59
@ST-E00126:264:HW3K2CCXX:7:1119:27143:54242	ChrUn	5086203	5086162	-	-	-40
@ST-E00126:264:HW3K2CCXX:6:2117:15392:63068	ChrUn	5086203	5086099	-	-	-103
@ST-E00126:264:HW3K2CCXX:7:1104:21552:16604	ChrUn	5086203	5086079	-	-	-123
@ST-E00126:264:HW3K2CCXX:7:1124:24444:52906	ChrUn	5086203	5086163	-	-	-39
@ST-E00126:264:HW3K2CCXX:7:2202:9648:19188	ChrUn	5086203	5086140	-	-	-62
@ST-E00126:264:HW3K2CCXX:7:2214:24637:50357	ChrUn	5086203	5086137	-	-	-65
@ST-E00126:264:HW3K2CCXX:7:1220:5365:39686	ChrUn	5086203	5086132	-	-	-70
@ST-E00126:264:HW3K2CCXX:7:1224:3336:59763	ChrUn	5086203	5086098	-	-	-104
@ST-E00126:264:HW3K2CCXX:7:1123:23510:12402	ChrUn	5086203	5086138	-	-	-64
@ST-E00126:264:HW3K2CCXX:7:1121:11982:56036	ChrUn	5086203	5086090	-	-	-112
@ST-E00126:264:HW3K2CCXX:7:1123:30036:24726	ChrUn	5086203	5086083	-	-	-119
@ST-E00126:264:HW3K2CCXX:7:1223:2260:44714	ChrUn	5086203	5086101	-	-	-101
@ST-E00126:264:HW3K2CCXX:7:1207:25388:45927	ChrUn	5086203	5086177	-	-	-25
@ST-E00126:264:HW3K2CCXX:8:2119:27062:10222	ChrUn	5086203	5086099	-	-	-103
@ST-E00126:264:HW3K2CCXX:7:2107:3681:67217	ChrUn	5086203	5086085	-	-	-117
@ST-E00126:264:HW3K2CCXX:7:2102:15077:8236	ChrUn	5086203	5086084	-	-	-118
@ST-E00126:264:HW3K2CCXX:7:2224:23297:20647	ChrUn	5086203	5086100	-	-	-102
@ST-E00126:264:HW3K2CCXX:7:1105:16092:33305	ChrUn	5086203	5086151	-	-	-51
@ST-E00126:264:HW3K2CCXX:7:2124:25814:40899	ChrUn	5086203	5086082	-	-	-120
@ST-E00126:264:HW3K2CCXX:7:1102:26301:14775	ChrUn	5086203	5086177	-	-	-25
@ST-E00126:264:HW3K2CCXX:7:1215:18629:31441	ChrUn	5086203	5086097	-	-	-105
@ST-E00126:264:HW3K2CCXX:7:2102:20496:45892	ChrUn	5086203	5086179	-	-	-23
@ST-E00126:264:HW3K2CCXX:7:1121:18061:8376	ChrUn	5086203	5086143	-	-	-59
@ST-E00126:264:HW3K2CCXX:7:2204:10541:13351	ChrUn	5086203	5086112	-	-	-90
@ST-E00126:264:HW3K2CCXX:7:1222:18152:38174	ChrUn	5086203	5086149	-	-	-53
@ST-E00126:264:HW3K2CCXX:5:1216:2899:70926	ChrUn	5086203	5086079	-	-	-123
@ST-E00126:264:HW3K2CCXX:8:2211:24302:65001	ChrUn	5086203	5086078	-	-	-124
@ST-E00126:264:HW3K2CCXX:7:2108:9800:12314	ChrUn	5086203	5086084	-	-	-118
@ST-E00126:264:HW3K2CCXX:7:2102:21816:44450	ChrUn	5086203	5086142	-	-	-60
@ST-E00126:264:HW3K2CCXX:8:2111:13108:48916	ChrUn	5086203	5086182	-	-	-20
@ST-E00126:264:HW3K2CCXX:7:1217:28047:55139	ChrUn	5086203	5086183	-	-	-19
@ST-E00126:264:HW3K2CCXX:7:1218:19573:10749	ChrUn	5086203	5086184	-	-	-18
@ST-E00126:264:HW3K2CCXX:7:1102:10774:32180	ChrUn	5086203	5086086	-	-	-116
@ST-E00126:264:HW3K2CCXX:7:2207:9587:8781	ChrUn	5086203	5086140	-	-	-62
@ST-E00126:264:HW3K2CCXX:7:1219:2635:12806	ChrUn	5086203	5086107	-	-	-95
@ST-E00126:264:HW3K2CCXX:7:1217:16589:22423	ChrUn	5086203	5086091	-	-	-111
@ST-E00126:264:HW3K2CCXX:7:2102:22394:32971	ChrUn	5086203	5086078	-	-	-124
@ST-E00126:264:HW3K2CCXX:8:1115:22475:26993	ChrUn	5086203	5086128	-	-	-74
@ST-E00126:264:HW3K2CCXX:7:1101:30198:52150	ChrUn	5086203	5086179	-	-	-23
@ST-E00126:264:HW3K2CCXX:8:1201:12104:44011	ChrUn	5086203	5086110	-	-	-92
@ST-E00126:264:HW3K2CCXX:7:2101:15168:14406	ChrUn	5086203	5086089	-	-	-113
@ST-E00126:264:HW3K2CCXX:8:1210:11617:26009	ChrUn	5086203	5086111	-	-	-91
@ST-E00126:264:HW3K2CCXX:7:1102:30360:7743	ChrUn	5086203	5086128	-	-	-74
@ST-E00126:264:HW3K2CCXX:7:1207:13230:46947	ChrUn	5086203	5086177	-	-	-25
@ST-E00126:264:HW3K2CCXX:7:2117:11809:63964	ChrUn	5086203	5086142	-	-	-60
@ST-E00126:264:HW3K2CCXX:7:1114:7233:68764	ChrUn	5086203	5086134	-	-	-68
@ST-E00126:264:HW3K2CCXX:7:1124:15453:63876	ChrUn	5086203	5086097	-	-	-105
@ST-E00126:264:HW3K2CCXX:7:2215:14062:68851	ChrUn	5086203	5086090	-	-	-112
@ST-E00126:264:HW3K2CCXX:7:1112:18274:67357	ChrUn	5086203	5086128	-	-	-74
@ST-E00126:264:HW3K2CCXX:7:1107:15442:59850	ChrUn	5086203	5086145	-	-	-57
@ST-E00126:264:HW3K2CCXX:7:2119:12124:21262	ChrUn	5086203	5086085	-	-	-117
@ST-E00126:264:HW3K2CCXX:7:1210:3498:35151	ChrUn	5105005	5105109	+	+	105
@ST-E00126:264:HW3K2CCXX:8:2122:14215:46507	ChrUn	5105089	5105109	+	+	21
@ST-E00126:264:HW3K2CCXX:8:2122:14143:46490	ChrUn	5105089	5105109	+	+	21
@ST-E00126:264:HW3K2CCXX:6:1114:26433:65142	ChrUn	5105115	5105083	-	-	-31
@ST-E00126:264:HW3K2CCXX:7:1224:3031:9800	ChrUn	5105115	5105011	-	-	-103
@ST-E00126:264:HW3K2CCXX:7:1224:2108:9923	ChrUn	5105115	5105011	-	-	-103
@ST-E00126:264:HW3K2CCXX:8:2211:26047:36592	ChrUn	5105115	5105094	-	-	-20
@ST-E00126:264:HW3K2CCXX:7:2117:17543:19293	ChrUn	5105115	5105013	-	-	-101
@ST-E00126:264:HW3K2CCXX:7:1224:2351:9994	ChrUn	5105115	5105011	-	-	-103
@ST-E00126:264:HW3K2CCXX:8:2218:25307:34957	ChrUn	5105115	5105089	-	-	-25
@ST-E00126:264:HW3K2CCXX:6:2224:24677:4790	ChrUn	5137385	5137516	+	+	132
@ST-E00126:264:HW3K2CCXX:3:1116:5984:59112	ChrUn	5137430	5137516	+	+	87
@ST-E00126:264:HW3K2CCXX:6:2104:32207:52115	ChrUn	5137450	5137516	+	+	67
@ST-E00126:264:HW3K2CCXX:4:1220:9445:26009	ChrUn	5158775	5158843	+	+	69
@ST-E00126:264:HW3K2CCXX:5:2113:17827:73159	ChrUn	5158779	5158843	+	+	65
@ST-E00317:214:H33T5ALXX:1:1211:20557:35942	ChrUn	5158793	5158843	+	+	51
@ST-E00126:264:HW3K2CCXX:5:2116:4513:14934	ChrUn	5158849	5158825	-	-	-23
@ST-E00126:264:HW3K2CCXX:5:2217:25307:2962	ChrUn	5158849	5158814	-	-	-34
@ST-E00126:264:HW3K2CCXX:4:2111:17655:70469	ChrUn	5158849	5158785	-	-	-63
@ST-E00126:264:HW3K2CCXX:3:2204:10267:17694	ChrUn	5173130	5173254	+	+	125
@ST-E00126:264:HW3K2CCXX:4:2109:26890:47123	ChrUn	5173150	5173254	+	+	105
@ST-E00126:264:HW3K2CCXX:4:2114:15919:28189	ChrUn	5173184	5173254	+	+	71
@ST-E00126:264:HW3K2CCXX:4:2114:15940:28048	ChrUn	5173184	5173254	+	+	71
@ST-E00126:264:HW3K2CCXX:6:2219:22110:11664	ChrUn	5173191	5173254	+	+	64
@ST-E00126:264:HW3K2CCXX:3:2123:12601:21245	ChrUn	5173197	5173254	+	+	58
@ST-E00126:264:HW3K2CCXX:6:2224:20101:55016	ChrUn	5173198	5173254	+	+	57
@ST-E00126:264:HW3K2CCXX:6:2122:24819:25358	ChrUn	5173198	5173254	+	+	57
@ST-E00126:264:HW3K2CCXX:3:1214:16366:51289	ChrUn	5173198	5173254	+	+	57
@ST-E00126:264:HW3K2CCXX:6:2114:31335:66918	ChrUn	5173226	5173254	+	+	29
@ST-E00126:264:HW3K2CCXX:4:1203:19289:7269	ChrUn	5173260	5173210	-	-	-49
@ST-E00126:264:HW3K2CCXX:3:1217:18243:20436	ChrUn	5173260	5173143	-	-	-116
@ST-E00126:264:HW3K2CCXX:6:2114:15727:12947	ChrUn	5173260	5173157	-	-	-102
@ST-E00126:264:HW3K2CCXX:3:2107:13098:64439	ChrUn	5173260	5173149	-	-	-110
@ST-E00126:264:HW3K2CCXX:6:1103:24525:51957	ChrUn	5173260	5173145	-	-	-114
@ST-E00126:264:HW3K2CCXX:4:1219:18223:60870	ChrUn	5173260	5173167	-	-	-92
@ST-E00126:264:HW3K2CCXX:5:1203:16559:70363	ChrUn	5173260	5173154	-	-	-105
@ST-E00126:264:HW3K2CCXX:8:2122:15777:33744	ChrUn	5187573	5187686	+	+	114
@ST-E00126:264:HW3K2CCXX:7:1112:7009:49320	ChrUn	5187590	5187686	+	+	97
@ST-E00126:264:HW3K2CCXX:6:1217:10724:31916	ChrUn	5187594	5187686	+	+	93
@ST-E00126:264:HW3K2CCXX:8:2105:28808:61907	ChrUn	5187692	5187573	-	-	-118
@ST-E00126:264:HW3K2CCXX:7:2218:25398:1854	ChrUn	5187692	5187585	-	-	-106
@ST-E00126:264:HW3K2CCXX:6:2124:9770:54278	ChrUn	5187692	5187601	-	-	-90
@ST-E00126:264:HW3K2CCXX:7:1114:28341:66970	ChrUn	5187692	5187609	-	-	-82
@ST-E00126:264:HW3K2CCXX:8:1202:20425:34377	ChrUn	5187692	5187569	-	-	-122
@ST-E00126:264:HW3K2CCXX:7:2118:32065:28980	ChrUn	5187942	5188010	+	+	69
@ST-E00126:264:HW3K2CCXX:3:2120:20415:49197	ChrUn	5188016	5187946	-	-	-69
@ST-E00126:264:HW3K2CCXX:5:2101:31395:54998	ChrUn	5212612	5212516	-	-	-95
@ST-E00126:264:HW3K2CCXX:4:1121:8369:50445	ChrUn	5280045	5279947	-	-	-97
@ST-E00126:264:HW3K2CCXX:5:2102:8775:6987	ChrUn	5280045	5279976	-	-	-68
@ST-E00126:264:HW3K2CCXX:7:1213:6532:31652	ChrUn	5280045	5279987	-	-	-57
@ST-E00126:264:HW3K2CCXX:4:2122:5030:4192	ChrUn	5280045	5279941	-	-	-103
@ST-E00126:264:HW3K2CCXX:5:2209:7892:33340	ChrUn	5280875	5280969	+	+	95
@ST-E00126:264:HW3K2CCXX:3:1103:9242:5370	ChrUn	5280975	5280931	-	-	-43
@ST-E00126:264:HW3K2CCXX:3:2214:15625:41954	ChrUn	5280975	5280868	-	-	-106
@ST-E00126:264:HW3K2CCXX:3:1103:9343:5335	ChrUn	5280975	5280931	-	-	-43
@ST-E00126:264:HW3K2CCXX:3:1106:22495:4210	ChrUn	5280975	5280882	-	-	-92
@ST-E00126:264:HW3K2CCXX:6:1108:28178:33428	ChrUn	5284944	5284862	-	-	-81
@ST-E00126:264:HW3K2CCXX:6:2109:20506:50199	ChrUn	5284944	5284865	-	-	-78
@ST-E00126:264:HW3K2CCXX:6:1112:15118:52537	ChrUn	5284944	5284878	-	-	-65
@ST-E00126:264:HW3K2CCXX:8:1211:11109:11382	ChrUn	5286679	5286776	+	+	98
@ST-E00126:264:HW3K2CCXX:8:1218:28513:57143	ChrUn	5286680	5286776	+	+	97
@ST-E00126:264:HW3K2CCXX:8:1124:24911:67603	ChrUn	5286686	5286776	+	+	91
@ST-E00317:214:H33T5ALXX:1:1205:26017:32426	ChrUn	5286693	5286776	+	+	84
@ST-E00126:264:HW3K2CCXX:7:2224:1834:36205	ChrUn	5286782	5286697	-	-	-84
@ST-E00126:264:HW3K2CCXX:6:2124:20111:60061	ChrUn	5314914	5315033	+	+	120
@ST-E00126:264:HW3K2CCXX:6:2214:28067:69414	ChrUn	5314940	5315033	+	+	94
@ST-E00126:264:HW3K2CCXX:3:2111:30340:4016	ChrUn	5315039	5314929	-	-	-109
@ST-E00126:264:HW3K2CCXX:3:1219:14996:22124	ChrUn	5315039	5314912	-	-	-126
@ST-E00126:264:HW3K2CCXX:6:1207:15016:28699	ChrUn	5315039	5314921	-	-	-117
@ST-E00126:264:HW3K2CCXX:6:1113:15564:14318	ChrUn	5315039	5314957	-	-	-81
@ST-E00126:264:HW3K2CCXX:6:1207:14834:30632	ChrUn	5315039	5314921	-	-	-117
@ST-E00126:264:HW3K2CCXX:5:1105:22495:4561	ChrUn	5322692	5322813	+	+	122
@ST-E00126:264:HW3K2CCXX:4:1107:3539:73018	ChrUn	5322714	5322813	+	+	100
@ST-E00126:264:HW3K2CCXX:6:1218:30847:30879	ChrUn	5322819	5322702	-	-	-116
@ST-E00126:264:HW3K2CCXX:3:2209:4939:54067	ChrUn	5322819	5322714	-	-	-104
@ST-E00126:264:HW3K2CCXX:6:2113:7567:24409	ChrUn	5322819	5322702	-	-	-116
@ST-E00126:264:HW3K2CCXX:3:1116:12733:8148	ChrUn	5322819	5322714	-	-	-104
@ST-E00126:264:HW3K2CCXX:7:2210:14204:56651	ChrUn	5323356	5323463	+	+	108
@ST-E00126:264:HW3K2CCXX:4:2223:15544:58866	ChrUn	5323364	5323463	+	+	100
@ST-E00126:264:HW3K2CCXX:4:2105:20415:20155	ChrUn	5323364	5323463	+	+	100
@ST-E00126:264:HW3K2CCXX:3:2205:24363:21122	ChrUn	5323469	5323373	-	-	-95
@ST-E00126:264:HW3K2CCXX:3:1218:9546:59376	ChrUn	5358290	5358380	+	+	91
@ST-E00126:264:HW3K2CCXX:6:2204:5345:39299	ChrUn	5358293	5358380	+	+	88
@ST-E00126:264:HW3K2CCXX:5:2115:14803:36803	ChrUn	5358386	5358279	-	-	-106
@ST-E00126:264:HW3K2CCXX:5:1220:3254:31002	ChrUn	5377321	5377405	+	+	85
@ST-E00126:264:HW3K2CCXX:5:2222:15321:16358	ChrUn	5377322	5377405	+	+	84
@ST-E00126:264:HW3K2CCXX:6:1207:23926:21772	ChrUn	5377327	5377405	+	+	79
@ST-E00126:264:HW3K2CCXX:6:1207:23916:20876	ChrUn	5377327	5377405	+	+	79
@ST-E00126:264:HW3K2CCXX:3:2202:15828:63366	ChrUn	5377376	5377405	+	+	30
@ST-E00126:264:HW3K2CCXX:6:2105:14428:31160	ChrUn	5377383	5377405	+	+	23
@ST-E00126:264:HW3K2CCXX:8:2108:20375:46349	ChrUn	5377411	5377340	-	-	-70
@ST-E00126:264:HW3K2CCXX:7:2214:27793:11769	ChrUn	5377411	5377313	-	-	-97
@ST-E00126:264:HW3K2CCXX:4:1118:12165:65634	ChrUn	5377411	5377328	-	-	-82
@ST-E00126:264:HW3K2CCXX:7:1110:20029:8411	ChrUn	5377411	5377368	-	-	-42
@ST-E00126:264:HW3K2CCXX:6:1118:22790:29543	ChrUn	5377411	5377388	-	-	-22
@ST-E00126:264:HW3K2CCXX:6:1123:10815:11365	ChrUn	5377411	5377359	-	-	-51
@ST-E00126:264:HW3K2CCXX:8:1208:14499:37120	ChrUn	5377411	5377374	-	-	-36
@ST-E00126:264:HW3K2CCXX:6:2203:16843:64597	ChrUn	5377411	5377393	-	-	-17
@ST-E00126:264:HW3K2CCXX:6:2104:24769:28400	ChrUn	5377411	5377345	-	-	-65
@ST-E00126:264:HW3K2CCXX:8:2220:29163:54401	ChrUn	5377411	5377372	-	-	-38
@ST-E00126:264:HW3K2CCXX:6:2215:2514:1977	ChrUn	5395221	5395454	+	+	234
@ST-E00126:264:HW3K2CCXX:5:1210:11901:66302	ChrUn	5395256	5395454	+	+	199
@ST-E00126:264:HW3K2CCXX:6:2220:12987:36856	ChrUn	5439017	5439082	+	+	66
@ST-E00126:264:HW3K2CCXX:5:1216:21511:6161	ChrUn	5439031	5439082	+	+	52
@ST-E00126:264:HW3K2CCXX:5:1208:19603:43360	ChrUn	5439088	5439048	-	-	-39
@ST-E00126:264:HW3K2CCXX:6:2209:1742:15865	ChrUn	5469675	5469559	-	-	-115
@ST-E00126:264:HW3K2CCXX:6:1215:7740:68658	ChrUn	5585417	5585533	+	+	117
@ST-E00126:264:HW3K2CCXX:4:2101:27316:14037	ChrUn	5585419	5585533	+	+	115
@ST-E00126:264:HW3K2CCXX:5:2201:10348:18291	ChrUn	5585427	5585533	+	+	107
@ST-E00126:264:HW3K2CCXX:6:2101:13849:9238	ChrUn	5603119	5603235	+	+	117
@ST-E00126:264:HW3K2CCXX:6:2209:19755:55157	ChrUn	5603241	5603145	-	-	-95
@ST-E00126:264:HW3K2CCXX:3:1121:10135:27099	ChrUn	5616309	5616261	-	-	-47
@ST-E00126:264:HW3K2CCXX:3:1110:2838:48564	ChrUn	5616309	5616222	-	-	-86
@ST-E00126:264:HW3K2CCXX:3:2214:26636:55719	ChrUn	5616309	5616224	-	-	-84
@ST-E00126:264:HW3K2CCXX:4:2211:20019:45136	ChrUn	5717113	5717240	+	+	128
@ST-E00126:264:HW3K2CCXX:3:1113:30584:20647	ChrUn	5717113	5717240	+	+	128
@ST-E00126:264:HW3K2CCXX:6:1214:2098:65212	ChrUn	5717120	5717240	+	+	121
@ST-E00126:264:HW3K2CCXX:4:2202:29467:33691	ChrUn	5717126	5717240	+	+	115
@ST-E00126:264:HW3K2CCXX:3:2102:29457:65845	ChrUn	5717131	5717240	+	+	110
@ST-E00126:264:HW3K2CCXX:6:1214:1844:20401	ChrUn	5717141	5717240	+	+	100
@ST-E00126:264:HW3K2CCXX:6:1214:2280:20524	ChrUn	5717141	5717240	+	+	100
@ST-E00126:264:HW3K2CCXX:6:1108:13809:23513	ChrUn	5717151	5717240	+	+	90
@ST-E00126:264:HW3K2CCXX:3:2117:25479:73229	ChrUn	5717152	5717240	+	+	89
@ST-E00126:264:HW3K2CCXX:6:2203:12672:70029	ChrUn	5717153	5717240	+	+	88
@ST-E00126:264:HW3K2CCXX:4:1109:10500:53715	ChrUn	5717188	5717240	+	+	53
@ST-E00126:264:HW3K2CCXX:5:2119:13240:17992	ChrUn	5717246	5717126	-	-	-119
@ST-E00126:264:HW3K2CCXX:5:2213:14468:22194	ChrUn	5717246	5717138	-	-	-107
@ST-E00126:264:HW3K2CCXX:4:1224:9932:46367	ChrUn	5717246	5717137	-	-	-108
@ST-E00126:264:HW3K2CCXX:4:2118:27570:62435	ChrUn	5717246	5717139	-	-	-106
@ST-E00126:264:HW3K2CCXX:6:2210:5010:7568	ChrUn	5717246	5717116	-	-	-129
[truncated: 861,732 more rows]
