# Supplementary material for: A high‐throughput BAC end analysis protocol (BAC‐anchor) for profiling genome assembly and physical mapping
Source: Plant Biotechnol J. 2019 Jul 15;18(2):364–72. doi: 10.1111/pbi.13203 (PMC6953197; doi:10.1111/pbi.13203)
Supplement: Supplementary file 4 — Table S3 The detailed mapping information of unique mapped reads carrying Mlu I cutting sites with the distribution of 1–150 kb gap insertion. [file PBI-18-364-s002.fa1]

readsID Chromosome Mapping location of left-end sequence Mapping location of right-end sequence Chain of left-end sequence Chain of right-end sequence Internal gap (kb)
@ST-E00126:264:HW3K2CCXX:7:2203:9435:64527	ChrUn	681408	681367	-	-	-40
@ST-E00126:264:HW3K2CCXX:8:1103:4452:57442	ChrUn	1091388	1091438	+	+	51
@ST-E00126:264:HW3K2CCXX:8:2104:4533:13351	ChrUn	1178775	1178847	+	+	73
@ST-E00126:264:HW3K2CCXX:4:2217:15635:41304	ChrUn	1178777	1178847	+	+	71
@ST-E00126:264:HW3K2CCXX:6:1202:24008:29683	ChrUn	1178778	1178847	+	+	70
@ST-E00317:214:H33T5ALXX:1:1213:19908:35414	ChrUn	1178782	1178847	+	+	66
@ST-E00126:264:HW3K2CCXX:7:1215:29112:52484	ChrUn	1178784	1178847	+	+	64
@ST-E00126:264:HW3K2CCXX:7:2216:24911:15813	ChrUn	1178788	1178847	+	+	60
@ST-E00126:264:HW3K2CCXX:7:2222:31365:55192	ChrUn	1178796	1178847	+	+	52
@ST-E00126:264:HW3K2CCXX:7:1206:13646:51641	ChrUn	1178817	1178847	+	+	31
@ST-E00126:264:HW3K2CCXX:8:2220:28463:52449	ChrUn	1178818	1178847	+	+	30
@ST-E00126:264:HW3K2CCXX:6:2219:12571:62962	ChrUn	1178819	1178847	+	+	29
@ST-E00126:264:HW3K2CCXX:3:1203:25124:18080	ChrUn	1178853	1178827	-	-	-25
@ST-E00126:264:HW3K2CCXX:7:1105:14052:36065	ChrUn	1178853	1178798	-	-	-54
@ST-E00126:264:HW3K2CCXX:7:2224:9820:46314	ChrUn	1178853	1178802	-	-	-50
@ST-E00126:264:HW3K2CCXX:7:2122:13484:40811	ChrUn	1178853	1178794	-	-	-58
@ST-E00126:264:HW3K2CCXX:8:2122:1854:19118	ChrUn	1178853	1178789	-	-	-63
@ST-E00126:264:HW3K2CCXX:7:2222:9140:73159	ChrUn	1178853	1178809	-	-	-43
@ST-E00126:264:HW3K2CCXX:7:1102:19918:62822	ChrUn	1178853	1178802	-	-	-50
@ST-E00126:264:HW3K2CCXX:8:1212:28950:40495	ChrUn	1178853	1178778	-	-	-74
@ST-E00126:264:HW3K2CCXX:7:1101:4229:60044	ChrUn	1178853	1178801	-	-	-51
@ST-E00126:264:HW3K2CCXX:7:1118:8887:70152	ChrUn	1178853	1178790	-	-	-62
@ST-E00126:264:HW3K2CCXX:7:2109:21968:51922	ChrUn	1178853	1178797	-	-	-55
@ST-E00126:264:HW3K2CCXX:7:2214:21907:44433	ChrUn	1178853	1178798	-	-	-54
@ST-E00126:264:HW3K2CCXX:8:1210:21613:38122	ChrUn	1178853	1178792	-	-	-60
@ST-E00126:264:HW3K2CCXX:8:1113:3265:7216	ChrUn	1178853	1178826	-	-	-26
@ST-E00126:264:HW3K2CCXX:8:1108:3427:16147	ChrUn	1178853	1178787	-	-	-65
@ST-E00126:264:HW3K2CCXX:7:2224:9790:46331	ChrUn	1178853	1178802	-	-	-50
@ST-E00126:264:HW3K2CCXX:7:1110:14042:12947	ChrUn	1178853	1178797	-	-	-55
@ST-E00126:264:HW3K2CCXX:8:1214:24251:44345	ChrUn	1178853	1178792	-	-	-60
@ST-E00126:264:HW3K2CCXX:7:2214:21958:44345	ChrUn	1178853	1178798	-	-	-54
@ST-E00126:264:HW3K2CCXX:7:2103:25773:19768	ChrUn	1178853	1178802	-	-	-50
@ST-E00126:264:HW3K2CCXX:4:2211:14519:18063	ChrUn	1178853	1178808	-	-	-44
@ST-E00126:264:HW3K2CCXX:7:2109:7831:69801	ChrUn	1753478	1753405	-	-	-72
@ST-E00126:264:HW3K2CCXX:7:1117:2696:58409	ChrUn	1753478	1753439	-	-	-38
@ST-E00126:264:HW3K2CCXX:7:2205:8126:71401	ChrUn	1824523	1824634	+	+	112
@ST-E00126:264:HW3K2CCXX:8:2108:27996:26009	ChrUn	1824640	1824522	-	-	-117
@ST-E00126:264:HW3K2CCXX:7:2207:6279:65951	ChrUn	1824640	1824516	-	-	-123
@ST-E00126:264:HW3K2CCXX:7:1109:3102:56897	ChrUn	1824640	1824620	-	-	-19
@ST-E00126:264:HW3K2CCXX:7:2210:10825:60185	ChrUn	2545453	2545571	+	+	119
@ST-E00126:264:HW3K2CCXX:8:1203:4117:17447	ChrUn	2685341	2685385	+	+	45
@ST-E00126:264:HW3K2CCXX:8:2103:4675:52660	ChrUn	2685357	2685385	+	+	29
@ST-E00126:264:HW3K2CCXX:7:2115:22567:72156	ChrUn	2685359	2685385	+	+	27
@ST-E00126:264:HW3K2CCXX:8:1118:7912:46208	ChrUn	2685360	2685385	+	+	26
@ST-E00126:264:HW3K2CCXX:7:1121:18122:43044	ChrUn	2685391	2685358	-	-	-32
@ST-E00126:264:HW3K2CCXX:7:1110:6806:7585	ChrUn	2725816	2725703	-	-	-112
@ST-E00126:264:HW3K2CCXX:7:1116:23328:41128	ChrUn	2725816	2725798	-	-	-17
@ST-E00126:264:HW3K2CCXX:7:1118:25621:16270	ChrUn	2725816	2725772	-	-	-43
@ST-E00126:264:HW3K2CCXX:8:1208:25763:51254	ChrUn	2988956	2989087	+	+	132
@ST-E00126:264:HW3K2CCXX:8:1210:12418:28910	ChrUn	2988966	2989087	+	+	122
@ST-E00126:264:HW3K2CCXX:8:2214:12408:57864	ChrUn	2988984	2989087	+	+	104
@ST-E00126:264:HW3K2CCXX:8:2205:6471:54752	ChrUn	2988985	2989087	+	+	103
@ST-E00126:264:HW3K2CCXX:8:1214:15879:31775	ChrUn	2989005	2989087	+	+	83
@ST-E00126:264:HW3K2CCXX:8:1203:7730:10345	ChrUn	2989093	2989016	-	-	-76
@ST-E00126:264:HW3K2CCXX:8:2220:20476:36961	ChrUn	3175700	3175633	-	-	-66
@ST-E00126:264:HW3K2CCXX:7:1108:4371:21895	ChrUn	3180350	3180307	-	-	-42
@ST-E00126:264:HW3K2CCXX:8:2218:15706:16639	ChrUn	3236620	3236748	+	+	129
@ST-E00126:264:HW3K2CCXX:7:1115:16853:22247	ChrUn	3236625	3236748	+	+	124
@ST-E00126:264:HW3K2CCXX:8:2218:23744:37665	ChrUn	3236626	3236748	+	+	123
@ST-E00126:264:HW3K2CCXX:7:1221:5792:15637	ChrUn	3236627	3236748	+	+	122
@ST-E00126:264:HW3K2CCXX:8:1205:24495:49584	ChrUn	3236628	3236748	+	+	121
@ST-E00126:264:HW3K2CCXX:8:1216:19816:19821	ChrUn	3236634	3236748	+	+	115
@ST-E00126:264:HW3K2CCXX:8:2101:25702:12086	ChrUn	3236643	3236748	+	+	106
@ST-E00126:264:HW3K2CCXX:7:2214:14834:51412	ChrUn	3236653	3236748	+	+	96
@ST-E00126:264:HW3K2CCXX:7:2118:27844:29156	ChrUn	3236655	3236748	+	+	94
@ST-E00126:264:HW3K2CCXX:8:2119:21988:50410	ChrUn	3236658	3236748	+	+	91
@ST-E00126:264:HW3K2CCXX:8:2201:12621:11294	ChrUn	3236658	3236748	+	+	91
@ST-E00126:264:HW3K2CCXX:8:1118:18974:27363	ChrUn	3236662	3236748	+	+	87
@ST-E00126:264:HW3K2CCXX:7:1106:27904:63648	ChrUn	3236663	3236748	+	+	86
@ST-E00126:264:HW3K2CCXX:8:1219:12875:43273	ChrUn	3236664	3236748	+	+	85
@ST-E00126:264:HW3K2CCXX:7:2105:16275:35871	ChrUn	3236665	3236748	+	+	84
@ST-E00126:264:HW3K2CCXX:7:2213:25733:24128	ChrUn	3236667	3236748	+	+	82
@ST-E00126:264:HW3K2CCXX:8:1205:27113:28558	ChrUn	3236667	3236748	+	+	82
@ST-E00126:264:HW3K2CCXX:7:1210:9425:71084	ChrUn	3236671	3236748	+	+	78
@ST-E00126:264:HW3K2CCXX:8:1122:29691:40723	ChrUn	3236672	3236748	+	+	77
@ST-E00126:264:HW3K2CCXX:7:1215:5507:30334	ChrUn	3236675	3236748	+	+	74
@ST-E00126:264:HW3K2CCXX:8:2111:23551:37541	ChrUn	3236675	3236748	+	+	74
@ST-E00126:264:HW3K2CCXX:7:1217:30228:42780	ChrUn	3236695	3236748	+	+	54
@ST-E00126:264:HW3K2CCXX:8:2103:15240:36961	ChrUn	3236698	3236748	+	+	51
@ST-E00126:264:HW3K2CCXX:7:2203:7364:62066	ChrUn	3236700	3236748	+	+	49
@ST-E00126:264:HW3K2CCXX:8:2117:9739:22159	ChrUn	3236700	3236748	+	+	49
@ST-E00126:264:HW3K2CCXX:7:1214:16670:66900	ChrUn	3236705	3236748	+	+	44
@ST-E00126:264:HW3K2CCXX:7:1202:8481:27046	ChrUn	3236705	3236748	+	+	44
@ST-E00126:264:HW3K2CCXX:7:2202:1854:46120	ChrUn	3236705	3236748	+	+	44
@ST-E00126:264:HW3K2CCXX:8:2214:23531:58216	ChrUn	3236717	3236748	+	+	32
@ST-E00126:264:HW3K2CCXX:8:1123:3965:10644	ChrUn	3236720	3236748	+	+	29
@ST-E00126:264:HW3K2CCXX:7:2218:13047:42200	ChrUn	3236727	3236748	+	+	22
@ST-E00126:264:HW3K2CCXX:7:2221:30371:41620	ChrUn	3236729	3236748	+	+	20
@ST-E00126:264:HW3K2CCXX:7:1105:10815:2926	ChrUn	3236730	3236748	+	+	19
@ST-E00126:264:HW3K2CCXX:8:2217:29731:48951	ChrUn	3236754	3236623	-	-	-130
@ST-E00126:264:HW3K2CCXX:7:2213:22333:66408	ChrUn	3236754	3236718	-	-	-35
@ST-E00126:264:HW3K2CCXX:8:2207:7994:14916	ChrUn	3236754	3236675	-	-	-78
@ST-E00126:264:HW3K2CCXX:8:2216:1925:49373	ChrUn	3236754	3236682	-	-	-71
@ST-E00126:264:HW3K2CCXX:8:2219:25540:41550	ChrUn	3236754	3236691	-	-	-62
@ST-E00126:264:HW3K2CCXX:8:1206:26413:16586	ChrUn	3236754	3236658	-	-	-95
@ST-E00126:264:HW3K2CCXX:8:2212:24048:54647	ChrUn	3236754	3236732	-	-	-21
@ST-E00126:264:HW3K2CCXX:8:1205:29285:30000	ChrUn	3236754	3236641	-	-	-112
@ST-E00126:264:HW3K2CCXX:7:1211:29132:4280	ChrUn	3236754	3236734	-	-	-19
@ST-E00126:264:HW3K2CCXX:8:2210:20862:65476	ChrUn	3236754	3236638	-	-	-115
@ST-E00126:264:HW3K2CCXX:7:1113:8653:60466	ChrUn	3236754	3236702	-	-	-51
@ST-E00126:264:HW3K2CCXX:7:1102:7060:21596	ChrUn	3236754	3236707	-	-	-46
@ST-E00126:264:HW3K2CCXX:7:1113:3579:27837	ChrUn	3236754	3236711	-	-	-42
@ST-E00126:264:HW3K2CCXX:8:2104:14692:16076	ChrUn	3236754	3236655	-	-	-98
@ST-E00126:264:HW3K2CCXX:7:2103:29691:7357	ChrUn	3236754	3236670	-	-	-83
@ST-E00126:264:HW3K2CCXX:7:2109:10937:53276	ChrUn	3236754	3236700	-	-	-53
@ST-E00126:264:HW3K2CCXX:7:2121:13869:33498	ChrUn	3236754	3236714	-	-	-39
@ST-E00126:264:HW3K2CCXX:8:2113:30624:54963	ChrUn	3236754	3236732	-	-	-21
@ST-E00126:264:HW3K2CCXX:7:2205:5538:19381	ChrUn	3236754	3236719	-	-	-34
@ST-E00126:264:HW3K2CCXX:7:1207:10419:44011	ChrUn	3236754	3236716	-	-	-37
@ST-E00126:264:HW3K2CCXX:7:1117:29153:71717	ChrUn	3236754	3236719	-	-	-34
@ST-E00126:264:HW3K2CCXX:8:1111:3305:34992	ChrUn	3236754	3236722	-	-	-31
@ST-E00126:264:HW3K2CCXX:7:1117:11820:58884	ChrUn	3236754	3236656	-	-	-97
@ST-E00126:264:HW3K2CCXX:8:1109:3681:55790	ChrUn	3236754	3236687	-	-	-66
@ST-E00126:264:HW3K2CCXX:7:1211:14448:68781	ChrUn	3236754	3236669	-	-	-84
@ST-E00126:264:HW3K2CCXX:8:2124:17868:32443	ChrUn	3236754	3236729	-	-	-24
@ST-E00126:264:HW3K2CCXX:7:1113:21430:4649	ChrUn	3236754	3236690	-	-	-63
@ST-E00126:264:HW3K2CCXX:7:2207:16092:41884	ChrUn	3236754	3236713	-	-	-40
@ST-E00126:264:HW3K2CCXX:8:2203:8339:49935	ChrUn	3236754	3236622	-	-	-131
@ST-E00126:264:HW3K2CCXX:7:1110:17340:52379	ChrUn	3236754	3236699	-	-	-54
@ST-E00126:264:HW3K2CCXX:7:2120:6096:14617	ChrUn	3236754	3236637	-	-	-116
@ST-E00126:264:HW3K2CCXX:8:1118:29975:18010	ChrUn	3236754	3236637	-	-	-116
@ST-E00126:264:HW3K2CCXX:7:1103:5873:49215	ChrUn	4506078	4506187	+	+	110
@ST-E00126:264:HW3K2CCXX:7:2206:12368:26888	ChrUn	4588709	4588834	+	+	126
@ST-E00126:264:HW3K2CCXX:7:1204:20983:23636	ChrUn	4588732	4588834	+	+	103
@ST-E00126:264:HW3K2CCXX:7:1211:9252:15338	ChrUn	4588749	4588834	+	+	86
@ST-E00126:264:HW3K2CCXX:7:1220:21968:60571	ChrUn	4588840	4588740	-	-	-99
@ST-E00126:264:HW3K2CCXX:7:2216:19563:20506	ChrUn	5010466	5010534	+	+	69
@ST-E00126:264:HW3K2CCXX:7:2110:32146:63261	ChrUn	5010472	5010534	+	+	63
@ST-E00126:264:HW3K2CCXX:7:1204:19015:55561	ChrUn	5010480	5010534	+	+	55
@ST-E00126:264:HW3K2CCXX:7:1218:22567:35520	ChrUn	5010493	5010534	+	+	42
@ST-E00126:264:HW3K2CCXX:7:2204:21308:35449	ChrUn	5010495	5010534	+	+	40
@ST-E00126:264:HW3K2CCXX:7:1213:24718:67023	ChrUn	5010495	5010534	+	+	40
@ST-E00126:264:HW3K2CCXX:7:2218:28513:43325	ChrUn	5010540	5010475	-	-	-64
@ST-E00126:264:HW3K2CCXX:7:1112:5913:61345	ChrUn	5010540	5010466	-	-	-73
@ST-E00126:264:HW3K2CCXX:7:1116:6867:6952	ChrUn	5085651	5085782	+	+	132
@ST-E00126:264:HW3K2CCXX:7:1212:25215:12086	ChrUn	5085659	5085782	+	+	124
@ST-E00126:264:HW3K2CCXX:7:1116:5923:70504	ChrUn	5085659	5085782	+	+	124
@ST-E00126:264:HW3K2CCXX:7:1218:10571:68887	ChrUn	5085659	5085782	+	+	124
@ST-E00126:264:HW3K2CCXX:7:1222:26890:57003	ChrUn	5085659	5085782	+	+	124
@ST-E00126:264:HW3K2CCXX:8:1123:19796:35502	ChrUn	5085660	5085782	+	+	123
@ST-E00126:264:HW3K2CCXX:8:2222:5822:18397	ChrUn	5085660	5085782	+	+	123
@ST-E00126:264:HW3K2CCXX:7:2102:7466:69309	ChrUn	5085715	5085782	+	+	68
@ST-E00126:264:HW3K2CCXX:7:1117:2169:30246	ChrUn	5085717	5085782	+	+	66
@ST-E00126:264:HW3K2CCXX:7:1224:3336:59763	ChrUn	5085718	5085782	+	+	65
@ST-E00126:264:HW3K2CCXX:7:2204:30787:16182	ChrUn	5085720	5085782	+	+	63
@ST-E00126:264:HW3K2CCXX:8:2110:7760:58497	ChrUn	5085720	5085782	+	+	63
@ST-E00126:264:HW3K2CCXX:7:2118:25956:69625	ChrUn	5085723	5085782	+	+	60
@ST-E00126:264:HW3K2CCXX:7:1112:6289:47896	ChrUn	5085723	5085782	+	+	60
@ST-E00126:264:HW3K2CCXX:8:1110:13433:71875	ChrUn	5085726	5085782	+	+	57
@ST-E00126:264:HW3K2CCXX:8:1110:13301:71998	ChrUn	5085726	5085782	+	+	57
@ST-E00126:264:HW3K2CCXX:7:2218:8623:42587	ChrUn	5085731	5085782	+	+	52
@ST-E00126:264:HW3K2CCXX:7:1120:16295:36539	ChrUn	5085732	5085782	+	+	51
@ST-E00126:264:HW3K2CCXX:7:2212:17330:37454	ChrUn	5085733	5085782	+	+	50
@ST-E00126:264:HW3K2CCXX:8:2218:14570:10415	ChrUn	5085736	5085782	+	+	47
@ST-E00126:264:HW3K2CCXX:7:1121:6380:68693	ChrUn	5085736	5085782	+	+	47
@ST-E00126:264:HW3K2CCXX:7:2216:22567:54190	ChrUn	5085745	5085782	+	+	38
@ST-E00126:264:HW3K2CCXX:7:1112:2199:54805	ChrUn	5085748	5085782	+	+	35
@ST-E00126:264:HW3K2CCXX:8:2223:32309:14318	ChrUn	5085749	5085782	+	+	34
@ST-E00126:264:HW3K2CCXX:7:2123:16944:14564	ChrUn	5085753	5085782	+	+	30
@ST-E00126:264:HW3K2CCXX:7:2107:16650:35326	ChrUn	5085754	5085782	+	+	29
@ST-E00126:264:HW3K2CCXX:7:2107:16579:6407	ChrUn	5085761	5085782	+	+	22
@ST-E00126:264:HW3K2CCXX:7:1211:13677:24339	ChrUn	5085788	5085658	-	-	-129
@ST-E00126:264:HW3K2CCXX:7:1213:24160:34623	ChrUn	5085788	5085764	-	-	-23
@ST-E00126:264:HW3K2CCXX:7:2112:4564:34711	ChrUn	5085788	5085767	-	-	-20
@ST-E00126:264:HW3K2CCXX:7:2112:4726:34746	ChrUn	5085788	5085767	-	-	-20
@ST-E00126:264:HW3K2CCXX:7:2220:5609:42147	ChrUn	5085788	5085767	-	-	-20
@ST-E00126:264:HW3K2CCXX:7:2203:23297:52959	ChrUn	5085788	5085767	-	-	-20
@ST-E00126:264:HW3K2CCXX:7:2207:22039:38860	ChrUn	5085788	5085658	-	-	-129
@ST-E00126:264:HW3K2CCXX:7:2216:22424:64562	ChrUn	5085788	5085768	-	-	-19
@ST-E00126:264:HW3K2CCXX:7:2203:17584:27134	ChrUn	5085788	5085657	-	-	-130
@ST-E00126:264:HW3K2CCXX:7:1106:3031:67814	ChrUn	5085958	5086076	+	+	119
@ST-E00126:264:HW3K2CCXX:7:1106:3082:67832	ChrUn	5085958	5086076	+	+	119
@ST-E00126:264:HW3K2CCXX:7:2104:4016:65195	ChrUn	5085961	5086076	+	+	116
@ST-E00126:264:HW3K2CCXX:7:1114:7233:68764	ChrUn	5085964	5086076	+	+	113
@ST-E00126:264:HW3K2CCXX:7:2202:9648:19188	ChrUn	5085964	5086076	+	+	113
@ST-E00126:264:HW3K2CCXX:7:1123:23510:12402	ChrUn	5085964	5086076	+	+	113
@ST-E00126:264:HW3K2CCXX:7:1219:2635:12806	ChrUn	5085964	5086076	+	+	113
@ST-E00126:264:HW3K2CCXX:8:1201:12814:58567	ChrUn	5085965	5086076	+	+	112
@ST-E00126:264:HW3K2CCXX:7:1221:24109:4579	ChrUn	5085969	5086076	+	+	108
@ST-E00126:264:HW3K2CCXX:7:2208:18122:31933	ChrUn	5085969	5086076	+	+	108
@ST-E00126:264:HW3K2CCXX:7:1222:18152:38174	ChrUn	5085972	5086076	+	+	105
@ST-E00126:264:HW3K2CCXX:7:1102:26301:14775	ChrUn	5085978	5086076	+	+	99
@ST-E00126:264:HW3K2CCXX:7:1108:7030:54981	ChrUn	5085978	5086076	+	+	99
@ST-E00126:264:HW3K2CCXX:8:1115:22475:26993	ChrUn	5085978	5086076	+	+	99
@ST-E00126:264:HW3K2CCXX:7:2222:29609:32601	ChrUn	5085980	5086076	+	+	97
@ST-E00126:264:HW3K2CCXX:7:2212:15158:51623	ChrUn	5085984	5086076	+	+	93
@ST-E00126:264:HW3K2CCXX:7:2207:9587:8781	ChrUn	5085985	5086076	+	+	92
@ST-E00126:264:HW3K2CCXX:7:1107:15442:59850	ChrUn	5085985	5086076	+	+	92
@ST-E00126:264:HW3K2CCXX:8:1201:12104:44011	ChrUn	5085993	5086076	+	+	84
@ST-E00126:264:HW3K2CCXX:7:1220:5365:39686	ChrUn	5085993	5086076	+	+	84
@ST-E00126:264:HW3K2CCXX:7:2102:21816:44450	ChrUn	5086001	5086076	+	+	76
@ST-E00126:264:HW3K2CCXX:8:1107:18578:35608	ChrUn	5086001	5086076	+	+	76
@ST-E00126:264:HW3K2CCXX:7:2122:12479:37594	ChrUn	5086004	5086076	+	+	73
@ST-E00126:264:HW3K2CCXX:7:1101:30198:52150	ChrUn	5086004	5086076	+	+	73
@ST-E00126:264:HW3K2CCXX:7:1215:20699:9853	ChrUn	5086006	5086076	+	+	71
@ST-E00126:264:HW3K2CCXX:7:2104:23084:34061	ChrUn	5086006	5086076	+	+	71
@ST-E00126:264:HW3K2CCXX:7:2117:11809:63964	ChrUn	5086009	5086076	+	+	68
@ST-E00126:264:HW3K2CCXX:7:1221:7598:62435	ChrUn	5086010	5086076	+	+	67
@ST-E00126:264:HW3K2CCXX:7:2202:4909:48845	ChrUn	5086011	5086076	+	+	66
@ST-E00126:264:HW3K2CCXX:7:1219:16884:53311	ChrUn	5086011	5086076	+	+	66
@ST-E00126:264:HW3K2CCXX:7:1223:2260:44714	ChrUn	5086013	5086076	+	+	64
@ST-E00126:264:HW3K2CCXX:7:2212:18497:26642	ChrUn	5086014	5086076	+	+	63
@ST-E00126:264:HW3K2CCXX:7:1207:25388:45927	ChrUn	5086014	5086076	+	+	63
@ST-E00126:264:HW3K2CCXX:7:2119:12124:21262	ChrUn	5086014	5086076	+	+	63
@ST-E00126:264:HW3K2CCXX:7:2120:24535:38544	ChrUn	5086020	5086076	+	+	57
@ST-E00126:264:HW3K2CCXX:7:1217:28047:55139	ChrUn	5086022	5086076	+	+	55
@ST-E00126:264:HW3K2CCXX:7:1219:28260:72385	ChrUn	5086024	5086076	+	+	53
@ST-E00126:264:HW3K2CCXX:7:2111:26403:52537	ChrUn	5086026	5086076	+	+	51
@ST-E00126:264:HW3K2CCXX:7:2119:27062:26642	ChrUn	5086027	5086076	+	+	50
@ST-E00126:264:HW3K2CCXX:8:1209:25784:55192	ChrUn	5086030	5086076	+	+	47
@ST-E00126:264:HW3K2CCXX:7:2124:25814:40899	ChrUn	5086030	5086076	+	+	47
@ST-E00126:264:HW3K2CCXX:7:2118:5944:9853	ChrUn	5086034	5086076	+	+	43
@ST-E00126:264:HW3K2CCXX:7:2102:20496:45892	ChrUn	5086035	5086076	+	+	42
@ST-E00126:264:HW3K2CCXX:7:1119:27143:54242	ChrUn	5086036	5086076	+	+	41
@ST-E00126:264:HW3K2CCXX:7:1112:26260:22124	ChrUn	5086039	5086076	+	+	38
@ST-E00126:264:HW3K2CCXX:7:1118:29051:59235	ChrUn	5086040	5086076	+	+	37
@ST-E00126:264:HW3K2CCXX:7:2116:7781:37682	ChrUn	5086043	5086076	+	+	34
@ST-E00126:264:HW3K2CCXX:8:2107:18061:33059	ChrUn	5086043	5086076	+	+	34
@ST-E00126:264:HW3K2CCXX:7:1113:20608:12507	ChrUn	5086044	5086076	+	+	33
@ST-E00126:264:HW3K2CCXX:7:2116:9171:14283	ChrUn	5086046	5086076	+	+	31
@ST-E00126:264:HW3K2CCXX:7:2109:6370:56264	ChrUn	5086049	5086076	+	+	28
@ST-E00126:264:HW3K2CCXX:8:1124:17239:46578	ChrUn	5086051	5086076	+	+	26
@ST-E00126:264:HW3K2CCXX:8:2111:13108:48916	ChrUn	5086053	5086076	+	+	24
@ST-E00126:264:HW3K2CCXX:8:1103:13585:46296	ChrUn	5086054	5086076	+	+	23
@ST-E00126:264:HW3K2CCXX:7:1218:8258:55737	ChrUn	5086082	5085991	-	-	-90
@ST-E00126:264:HW3K2CCXX:7:1207:11069:27767	ChrUn	5086082	5085998	-	-	-83
@ST-E00126:264:HW3K2CCXX:8:1123:15767:36469	ChrUn	5086082	5086029	-	-	-52
@ST-E00126:264:HW3K2CCXX:7:1215:25083:6689	ChrUn	5086082	5086051	-	-	-30
@ST-E00126:264:HW3K2CCXX:7:2215:21937:45048	ChrUn	5086082	5086006	-	-	-75
@ST-E00126:264:HW3K2CCXX:7:1109:16762:64281	ChrUn	5086082	5085974	-	-	-107
@ST-E00126:264:HW3K2CCXX:8:2216:17472:52080	ChrUn	5086082	5085991	-	-	-90
@ST-E00126:264:HW3K2CCXX:8:1202:2351:34324	ChrUn	5086082	5085997	-	-	-84
@ST-E00126:264:HW3K2CCXX:7:1104:30776:16023	ChrUn	5086082	5085974	-	-	-107
@ST-E00126:264:HW3K2CCXX:8:1105:21491:11224	ChrUn	5086082	5085968	-	-	-113
@ST-E00126:264:HW3K2CCXX:7:1220:22465:9290	ChrUn	5086082	5085977	-	-	-104
@ST-E00126:264:HW3K2CCXX:7:2223:25824:13422	ChrUn	5086082	5086037	-	-	-44
@ST-E00126:264:HW3K2CCXX:7:1110:21501:42815	ChrUn	5086082	5085998	-	-	-83
@ST-E00126:264:HW3K2CCXX:8:1111:27590:32092	ChrUn	5086082	5086040	-	-	-41
@ST-E00126:264:HW3K2CCXX:7:1111:17929:45417	ChrUn	5086082	5086006	-	-	-75
@ST-E00126:264:HW3K2CCXX:7:1103:24901:63331	ChrUn	5086082	5086008	-	-	-73
@ST-E00126:264:HW3K2CCXX:7:2105:31720:52291	ChrUn	5086082	5086012	-	-	-69
@ST-E00126:264:HW3K2CCXX:7:2206:21450:71102	ChrUn	5086082	5086064	-	-	-17
@ST-E00126:264:HW3K2CCXX:7:1105:31071:67480	ChrUn	5086082	5086061	-	-	-20
@ST-E00126:264:HW3K2CCXX:7:1117:24576:26413	ChrUn	5086082	5086064	-	-	-17
@ST-E00126:264:HW3K2CCXX:7:2205:19025:25552	ChrUn	5086082	5086059	-	-	-22
@ST-E00126:264:HW3K2CCXX:7:1122:23876:46999	ChrUn	5086082	5086019	-	-	-62
@ST-E00126:264:HW3K2CCXX:7:1211:26007:36346	ChrUn	5086082	5086044	-	-	-37
@ST-E00126:264:HW3K2CCXX:7:1206:30726:13791	ChrUn	5086082	5085982	-	-	-99
@ST-E00126:264:HW3K2CCXX:7:1124:4970:62030	ChrUn	5086082	5085962	-	-	-119
@ST-E00126:264:HW3K2CCXX:7:2123:27965:53311	ChrUn	5086082	5086031	-	-	-50
@ST-E00126:264:HW3K2CCXX:7:2209:30066:34834	ChrUn	5086082	5085995	-	-	-86
@ST-E00126:264:HW3K2CCXX:8:1101:10023:23249	ChrUn	5086082	5086050	-	-	-31
@ST-E00126:264:HW3K2CCXX:7:1218:25154:58391	ChrUn	5086082	5086012	-	-	-69
@ST-E00126:264:HW3K2CCXX:7:1203:25997:32707	ChrUn	5086082	5086049	-	-	-32
@ST-E00126:264:HW3K2CCXX:7:1215:26575:9027	ChrUn	5086082	5086051	-	-	-30
@ST-E00126:264:HW3K2CCXX:8:1202:2361:34307	ChrUn	5086082	5085997	-	-	-84
@ST-E00126:264:HW3K2CCXX:7:1211:8217:72438	ChrUn	5086082	5086042	-	-	-39
@ST-E00126:264:HW3K2CCXX:7:1116:17462:20840	ChrUn	5086082	5085996	-	-	-85
@ST-E00126:264:HW3K2CCXX:7:2108:5913:9097	ChrUn	5086082	5086035	-	-	-46
@ST-E00126:264:HW3K2CCXX:7:1205:4939:30791	ChrUn	5086082	5085997	-	-	-84
@ST-E00126:264:HW3K2CCXX:7:1209:6816:11646	ChrUn	5086082	5086006	-	-	-75
@ST-E00126:264:HW3K2CCXX:7:2219:22668:58655	ChrUn	5086082	5085970	-	-	-111
@ST-E00126:264:HW3K2CCXX:7:2202:13250:31476	ChrUn	5086082	5085975	-	-	-106
@ST-E00126:264:HW3K2CCXX:8:1205:25692:61573	ChrUn	5086082	5086002	-	-	-79
@ST-E00126:264:HW3K2CCXX:7:1115:18122:46736	ChrUn	5086082	5086050	-	-	-31
@ST-E00126:264:HW3K2CCXX:7:2122:22536:23020	ChrUn	5086082	5086029	-	-	-52
@ST-E00126:264:HW3K2CCXX:7:1206:12033:50428	ChrUn	5086082	5086013	-	-	-68
@ST-E00126:264:HW3K2CCXX:7:1111:23581:38122	ChrUn	5086082	5085965	-	-	-116
@ST-E00126:264:HW3K2CCXX:7:1120:1641:38368	ChrUn	5086082	5086056	-	-	-25
@ST-E00126:264:HW3K2CCXX:8:1207:28584:45382	ChrUn	5086082	5086014	-	-	-67
@ST-E00126:264:HW3K2CCXX:7:1117:21542:31529	ChrUn	5086082	5085974	-	-	-107
@ST-E00126:264:HW3K2CCXX:8:2121:14692:29859	ChrUn	5086082	5085967	-	-	-114
@ST-E00126:264:HW3K2CCXX:7:1221:22678:58848	ChrUn	5086082	5086050	-	-	-31
@ST-E00126:264:HW3K2CCXX:7:2116:13758:30175	ChrUn	5086082	5086005	-	-	-76
@ST-E00126:264:HW3K2CCXX:7:1212:20212:49127	ChrUn	5086082	5085979	-	-	-102
@ST-E00126:264:HW3K2CCXX:7:2106:21318:58919	ChrUn	5086082	5085961	-	-	-120
@ST-E00126:264:HW3K2CCXX:7:2215:24505:60606	ChrUn	5086082	5086043	-	-	-38
@ST-E00126:264:HW3K2CCXX:7:1122:24586:57758	ChrUn	5086082	5086001	-	-	-80
@ST-E00126:264:HW3K2CCXX:7:1107:8186:68271	ChrUn	5086082	5086031	-	-	-50
@ST-E00126:264:HW3K2CCXX:7:1207:16498:23319	ChrUn	5086082	5086024	-	-	-57
@ST-E00126:264:HW3K2CCXX:8:1124:18304:56616	ChrUn	6633616	6633741	+	+	126
@ST-E00126:264:HW3K2CCXX:5:2109:9841:33129	ChrUn	6693496	6693570	+	+	75
@ST-E00126:264:HW3K2CCXX:3:2104:31659:70750	ChrUn	6693497	6693570	+	+	74
@ST-E00126:264:HW3K2CCXX:4:1224:4381:54647	ChrUn	6693497	6693570	+	+	74
@ST-E00126:264:HW3K2CCXX:7:2213:18507:6478	ChrUn	6693498	6693570	+	+	73
@ST-E00126:264:HW3K2CCXX:4:1121:15047:23899	ChrUn	6693498	6693570	+	+	73
@ST-E00126:264:HW3K2CCXX:5:2107:11272:48933	ChrUn	6693499	6693570	+	+	72
@ST-E00126:264:HW3K2CCXX:4:1104:19583:28839	ChrUn	6693500	6693570	+	+	71
@ST-E00126:264:HW3K2CCXX:5:2102:19837:62294	ChrUn	6693501	6693570	+	+	70
@ST-E00126:264:HW3K2CCXX:8:2223:23835:38104	ChrUn	6693501	6693570	+	+	70
@ST-E00126:264:HW3K2CCXX:5:2203:4696:21684	ChrUn	6693501	6693570	+	+	70
@ST-E00126:264:HW3K2CCXX:4:2108:9688:27415	ChrUn	6693502	6693570	+	+	69
@ST-E00126:264:HW3K2CCXX:4:1208:6015:25939	ChrUn	6693502	6693570	+	+	69
@ST-E00126:264:HW3K2CCXX:3:1105:6888:62118	ChrUn	6693503	6693570	+	+	68
@ST-E00126:264:HW3K2CCXX:7:1204:8806:7954	ChrUn	6693503	6693570	+	+	68
@ST-E00126:264:HW3K2CCXX:4:1115:15453:41339	ChrUn	6693505	6693570	+	+	66
@ST-E00126:264:HW3K2CCXX:5:1217:19299:7392	ChrUn	6693505	6693570	+	+	66
@ST-E00126:264:HW3K2CCXX:8:1206:4635:24884	ChrUn	6693506	6693570	+	+	65
@ST-E00126:264:HW3K2CCXX:4:1102:2960:2188	ChrUn	6693506	6693570	+	+	65
@ST-E00126:264:HW3K2CCXX:7:2212:5528:53856	ChrUn	6693506	6693570	+	+	65
@ST-E00126:264:HW3K2CCXX:4:2205:7304:37454	ChrUn	6693506	6693570	+	+	65
@ST-E00126:264:HW3K2CCXX:3:2120:25540:40952	ChrUn	6693506	6693570	+	+	65
@ST-E00126:264:HW3K2CCXX:4:1115:8247:54137	ChrUn	6693508	6693570	+	+	63
@ST-E00126:264:HW3K2CCXX:3:1117:6005:2891	ChrUn	6693509	6693570	+	+	62
@ST-E00126:264:HW3K2CCXX:5:2218:29285:71805	ChrUn	6693510	6693570	+	+	61
@ST-E00126:264:HW3K2CCXX:5:1213:23175:23811	ChrUn	6693510	6693570	+	+	61
@ST-E00126:264:HW3K2CCXX:4:2121:28716:10345	ChrUn	6693510	6693570	+	+	61
@ST-E00126:264:HW3K2CCXX:3:1201:15899:42288	ChrUn	6693510	6693570	+	+	61
@ST-E00126:264:HW3K2CCXX:3:2215:4493:64017	ChrUn	6693510	6693570	+	+	61
@ST-E00126:264:HW3K2CCXX:3:1204:12195:47017	ChrUn	6693511	6693570	+	+	60
@ST-E00126:264:HW3K2CCXX:8:2211:15950:67761	ChrUn	6693511	6693570	+	+	60
@ST-E00126:264:HW3K2CCXX:7:2202:15919:24427	ChrUn	6693512	6693570	+	+	59
@ST-E00126:264:HW3K2CCXX:4:2216:16620:20999	ChrUn	6693512	6693570	+	+	59
@ST-E00126:264:HW3K2CCXX:3:1122:24647:18450	ChrUn	6693512	6693570	+	+	59
@ST-E00126:264:HW3K2CCXX:7:1203:27306:46015	ChrUn	6693513	6693570	+	+	58
@ST-E00126:264:HW3K2CCXX:7:1210:12723:61362	ChrUn	6693515	6693570	+	+	56
@ST-E00126:264:HW3K2CCXX:8:1215:23094:70434	ChrUn	6693515	6693570	+	+	56
@ST-E00126:264:HW3K2CCXX:4:2214:24170:53697	ChrUn	6693516	6693570	+	+	55
@ST-E00126:264:HW3K2CCXX:5:1219:22008:25798	ChrUn	6693516	6693570	+	+	55
@ST-E00126:264:HW3K2CCXX:4:1212:12094:51236	ChrUn	6693517	6693570	+	+	54
@ST-E00126:264:HW3K2CCXX:7:1202:25763:20629	ChrUn	6693517	6693570	+	+	54
@ST-E00126:264:HW3K2CCXX:5:1102:15737:47668	ChrUn	6693518	6693570	+	+	53
@ST-E00317:214:H33T5ALXX:1:2215:21186:34852	ChrUn	6693518	6693570	+	+	53
@ST-E00126:264:HW3K2CCXX:5:2215:30573:10749	ChrUn	6693519	6693570	+	+	52
@ST-E00126:264:HW3K2CCXX:7:2214:25124:8728	ChrUn	6693519	6693570	+	+	52
@ST-E00126:264:HW3K2CCXX:3:2201:16315:4122	ChrUn	6693519	6693570	+	+	52
@ST-E00126:264:HW3K2CCXX:5:2215:29954:11119	ChrUn	6693519	6693570	+	+	52
@ST-E00126:264:HW3K2CCXX:4:1223:28442:15953	ChrUn	6693520	6693570	+	+	51
@ST-E00126:264:HW3K2CCXX:7:1101:12804:28628	ChrUn	6693521	6693570	+	+	50
@ST-E00126:264:HW3K2CCXX:5:2120:17178:10468	ChrUn	6693522	6693570	+	+	49
@ST-E00126:264:HW3K2CCXX:4:1203:31274:27011	ChrUn	6693522	6693570	+	+	49
@ST-E00126:264:HW3K2CCXX:3:1213:11617:65212	ChrUn	6693523	6693570	+	+	48
@ST-E00126:264:HW3K2CCXX:5:1115:18335:35115	ChrUn	6693524	6693570	+	+	47
@ST-E00126:264:HW3K2CCXX:3:2207:19908:52045	ChrUn	6693524	6693570	+	+	47
@ST-E00126:264:HW3K2CCXX:8:2105:11617:66338	ChrUn	6693525	6693570	+	+	46
@ST-E00126:264:HW3K2CCXX:5:2104:14905:51430	ChrUn	6693525	6693570	+	+	46
@ST-E00126:264:HW3K2CCXX:4:1120:1560:11505	ChrUn	6693576	6693518	-	-	-57
@ST-E00126:264:HW3K2CCXX:4:1218:5893:51535	ChrUn	6693576	6693513	-	-	-62
@ST-E00126:264:HW3K2CCXX:7:2115:11383:28312	ChrUn	6693576	6693522	-	-	-53
@ST-E00126:264:HW3K2CCXX:5:2216:26474:2487	ChrUn	6693576	6693522	-	-	-53
@ST-E00126:264:HW3K2CCXX:5:2220:15574:61169	ChrUn	6693576	6693505	-	-	-70
@ST-E00126:264:HW3K2CCXX:5:2224:23642:36399	ChrUn	6693576	6693517	-	-	-58
@ST-E00126:264:HW3K2CCXX:8:1203:4523:26413	ChrUn	6693576	6693514	-	-	-61
@ST-E00126:264:HW3K2CCXX:3:2206:11261:36539	ChrUn	6693576	6693521	-	-	-54
@ST-E00126:264:HW3K2CCXX:5:1207:17533:44134	ChrUn	6693576	6693525	-	-	-50
@ST-E00126:264:HW3K2CCXX:4:1106:13119:14512	ChrUn	6693576	6693511	-	-	-64
@ST-E00126:264:HW3K2CCXX:7:2103:19370:10152	ChrUn	6693576	6693520	-	-	-55
@ST-E00126:264:HW3K2CCXX:3:1201:29538:46718	ChrUn	6693576	6693502	-	-	-73
@ST-E00126:264:HW3K2CCXX:5:1124:28219:36662	ChrUn	6693576	6693524	-	-	-51
@ST-E00126:264:HW3K2CCXX:4:1118:14113:15426	ChrUn	6693576	6693519	-	-	-56
@ST-E00126:264:HW3K2CCXX:7:2205:4716:18731	ChrUn	6693576	6693521	-	-	-54
@ST-E00126:264:HW3K2CCXX:4:1218:12215:6794	ChrUn	6693576	6693516	-	-	-59
@ST-E00126:264:HW3K2CCXX:3:1219:6096:4807	ChrUn	6693576	6693521	-	-	-54
@ST-E00126:264:HW3K2CCXX:4:1204:19755:53926	ChrUn	6693576	6693510	-	-	-65
@ST-E00126:264:HW3K2CCXX:3:1208:18609:11084	ChrUn	6693576	6693520	-	-	-55
@ST-E00126:264:HW3K2CCXX:5:2108:29762:33217	ChrUn	6693576	6693511	-	-	-64
@ST-E00126:264:HW3K2CCXX:8:1223:5061:72385	ChrUn	6693576	6693517	-	-	-58
@ST-E00126:264:HW3K2CCXX:3:1115:28645:48933	ChrUn	6693576	6693505	-	-	-70
@ST-E00126:264:HW3K2CCXX:3:2213:20780:1977	ChrUn	6693576	6693505	-	-	-70
@ST-E00126:264:HW3K2CCXX:4:1122:26342:20717	ChrUn	6693576	6693516	-	-	-59
@ST-E00126:264:HW3K2CCXX:8:1223:5304:72139	ChrUn	6693576	6693517	-	-	-58
@ST-E00126:264:HW3K2CCXX:8:1205:9171:58479	ChrUn	6693576	6693517	-	-	-58
@ST-E00126:264:HW3K2CCXX:5:2214:21704:44749	ChrUn	6693576	6693505	-	-	-70
@ST-E00126:264:HW3K2CCXX:8:2117:11424:33656	ChrUn	6693576	6693508	-	-	-67
@ST-E00126:264:HW3K2CCXX:7:1121:32238:27345	ChrUn	6693576	6693518	-	-	-57
@ST-E00126:264:HW3K2CCXX:3:1106:21197:58954	ChrUn	6693576	6693523	-	-	-52
@ST-E00126:264:HW3K2CCXX:8:2121:10399:27661	ChrUn	6693576	6693508	-	-	-67
@ST-E00126:264:HW3K2CCXX:3:1223:22059:11752	ChrUn	6693576	6693509	-	-	-66
@ST-E00126:264:HW3K2CCXX:3:1117:4462:2751	ChrUn	6693576	6693506	-	-	-69
@ST-E00126:264:HW3K2CCXX:4:1222:18710:29753	ChrUn	6693576	6693504	-	-	-71
@ST-E00126:264:HW3K2CCXX:3:1119:8258:26484	ChrUn	6693576	6693516	-	-	-59
@ST-E00126:264:HW3K2CCXX:7:2109:3437:53434	ChrUn	6693576	6693521	-	-	-54
@ST-E00126:264:HW3K2CCXX:4:1214:3539:7480	ChrUn	6693576	6693516	-	-	-59
@ST-E00126:264:HW3K2CCXX:8:1211:25692:31019	ChrUn	6693576	6693504	-	-	-71
@ST-E00126:264:HW3K2CCXX:3:1124:5426:64474	ChrUn	6693576	6693518	-	-	-57
@ST-E00126:264:HW3K2CCXX:4:2222:13951:51324	ChrUn	6693576	6693502	-	-	-73
@ST-E00126:264:HW3K2CCXX:5:2222:18304:29472	ChrUn	6693576	6693501	-	-	-74
@ST-E00126:264:HW3K2CCXX:4:2206:25621:34940	ChrUn	6693576	6693518	-	-	-57
@ST-E00126:264:HW3K2CCXX:4:2118:19776:23618	ChrUn	6693576	6693504	-	-	-71
@ST-E00126:264:HW3K2CCXX:3:2118:19918:69643	ChrUn	6693576	6693518	-	-	-57
@ST-E00126:264:HW3K2CCXX:5:1101:16143:61837	ChrUn	6693576	6693522	-	-	-53
@ST-E00126:264:HW3K2CCXX:7:1120:3742:15109	ChrUn	6693576	6693515	-	-	-60
@ST-E00126:264:HW3K2CCXX:3:2217:1580:9677	ChrUn	6693576	6693523	-	-	-52
@ST-E00126:264:HW3K2CCXX:8:1120:30969:49092	ChrUn	8614425	8614517	+	+	93
@ST-E00126:264:HW3K2CCXX:7:2107:20476:60237	ChrUn	8614462	8614517	+	+	56
@ST-E00126:264:HW3K2CCXX:7:1215:20344:45628	ChrUn	8614523	8614478	-	-	-44
@ST-E00126:264:HW3K2CCXX:7:2209:19106:32654	ChrUn	8614523	8614471	-	-	-51
@ST-E00126:264:HW3K2CCXX:8:1202:19634:51184	ChrUn	8614523	8614398	-	-	-124
@ST-E00126:264:HW3K2CCXX:7:2117:20699:11013	ChrUn	8614523	8614478	-	-	-44
@ST-E00126:264:HW3K2CCXX:7:2122:22841:55262	ChrUn	8614523	8614424	-	-	-98
@ST-E00126:264:HW3K2CCXX:7:2115:16884:36645	ChrUn	8930108	8930235	+	+	128
@ST-E00126:264:HW3K2CCXX:7:2216:22627:46279	ChrUn	8930117	8930235	+	+	119
@ST-E00126:264:HW3K2CCXX:7:1224:26595:42464	ChrUn	8930120	8930235	+	+	116
@ST-E00126:264:HW3K2CCXX:7:1116:27001:17887	ChrUn	8930153	8930235	+	+	83
@ST-E00126:264:HW3K2CCXX:8:1214:30736:6390	ChrUn	8930154	8930235	+	+	82
@ST-E00126:264:HW3K2CCXX:7:2102:15960:55192	ChrUn	8930241	8930144	-	-	-96
@ST-E00126:264:HW3K2CCXX:8:1222:6005:60659	ChrUn	8930241	8930148	-	-	-92
@ST-E00126:264:HW3K2CCXX:8:1101:11769:72578	ChrUn	9281970	9281807	-	-	-162
@ST-E00126:264:HW3K2CCXX:8:1120:28483:16410	ChrUn	9281970	9281808	-	-	-161
@ST-E00126:264:HW3K2CCXX:8:2112:26382:35274	ChrUn	9281970	9281809	-	-	-160
@ST-E00126:264:HW3K2CCXX:8:1114:3884:7620	ChrUn	9281970	9281802	-	-	-167
@ST-E00126:264:HW3K2CCXX:8:2104:13738:48177	ChrUn	9281970	9281810	-	-	-159
@ST-E00126:264:HW3K2CCXX:7:2221:14062:52713	ChrUn	9281970	9281748	-	-	-221
@ST-E00126:264:HW3K2CCXX:8:1101:11850:72789	ChrUn	9281970	9281807	-	-	-162
@ST-E00126:264:HW3K2CCXX:7:1121:14083:53416	ChrUn	9371104	9371221	+	+	118
@ST-E00126:264:HW3K2CCXX:7:2108:18051:35045	ChrUn	9823248	9823322	+	+	75
@ST-E00126:264:HW3K2CCXX:7:2113:21988:29244	ChrUn	9823253	9823322	+	+	70
@ST-E00126:264:HW3K2CCXX:7:1208:4026:22739	ChrUn	9823279	9823322	+	+	44
@ST-E00126:264:HW3K2CCXX:7:1208:3955:22721	ChrUn	9823279	9823322	+	+	44
@ST-E00126:264:HW3K2CCXX:7:1119:13768:21333	ChrUn	9823300	9823322	+	+	23
@ST-E00126:264:HW3K2CCXX:8:2217:26575:6073	ChrUn	9823328	9823263	-	-	-64
@ST-E00126:264:HW3K2CCXX:7:1116:3610:28277	ChrUn	9823328	9823296	-	-	-31
@ST-E00126:264:HW3K2CCXX:7:2108:10399:65705	ChrUn	9823328	9823298	-	-	-29
@ST-E00126:264:HW3K2CCXX:7:2103:24596:35379	ChrUn	9823328	9823262	-	-	-65
@ST-E00126:264:HW3K2CCXX:8:2108:15158:71699	ChrUn	10590660	10590534	-	-	-125
@ST-E00126:264:HW3K2CCXX:7:2210:5710:21051	ChrUn	10590660	10590536	-	-	-123
@ST-E00126:264:HW3K2CCXX:7:2122:14184:54049	ChrUn	10659945	10659858	-	-	-86
@ST-E00126:264:HW3K2CCXX:8:1119:18416:38315	ChrUn	10932540	10932611	+	+	72
@ST-E00126:264:HW3K2CCXX:7:1102:18812:59640	ChrUn	10970890	10971020	+	+	131
@ST-E00126:264:HW3K2CCXX:3:2123:5812:29033	ChrUn	11131313	11131407	+	+	95
@ST-E00126:264:HW3K2CCXX:7:2123:5751:13492	ChrUn	11131318	11131407	+	+	90
@ST-E00126:264:HW3K2CCXX:8:1201:29011:31740	ChrUn	11131413	11131328	-	-	-84
@ST-E00126:264:HW3K2CCXX:7:1216:16346:38315	ChrUn	11246158	11246217	+	+	60
@ST-E00126:264:HW3K2CCXX:8:1116:19705:22686	ChrUn	11246223	11246164	-	-	-58
@ST-E00126:264:HW3K2CCXX:7:1122:30157:67480	ChrUn	11510017	11509955	-	-	-61
@ST-E00126:264:HW3K2CCXX:8:2119:4219:35449	ChrUn	11535405	11535509	+	+	105
@ST-E00126:264:HW3K2CCXX:8:2104:25865:54805	ChrUn	11535515	11535421	-	-	-93
@ST-E00126:264:HW3K2CCXX:8:2214:28919:55034	ChrUn	11535515	11535428	-	-	-86
@ST-E00126:264:HW3K2CCXX:8:1210:21613:3243	ChrUn	11603013	11603080	+	+	68
@ST-E00126:264:HW3K2CCXX:7:2215:21197:43765	ChrUn	11603086	11602979	-	-	-106
@ST-E00126:264:HW3K2CCXX:7:2215:21156:43800	ChrUn	11603086	11602979	-	-	-106
@ST-E00126:264:HW3K2CCXX:7:1215:20283:71119	ChrUn	11603086	11603011	-	-	-74
@ST-E00126:264:HW3K2CCXX:7:1222:11069:26220	ChrUn	11603086	11603038	-	-	-47
@ST-E00126:264:HW3K2CCXX:8:1209:14093:8745	ChrUn	12791656	12791630	-	-	-25
@ST-E00126:264:HW3K2CCXX:7:2218:9171:41321	ChrUn	12791656	12791635	-	-	-20
@ST-E00126:264:HW3K2CCXX:8:1209:20060:32514	ChrUn	12994575	12994660	+	+	86
@ST-E00126:264:HW3K2CCXX:7:2116:27417:34852	ChrUn	12994578	12994660	+	+	83
@ST-E00126:264:HW3K2CCXX:7:2105:27590:15637	ChrUn	12994578	12994660	+	+	83
@ST-E00126:264:HW3K2CCXX:7:2116:29843:59235	ChrUn	12994578	12994660	+	+	83
@ST-E00126:264:HW3K2CCXX:8:1222:15057:42587	ChrUn	16686924	16686990	+	+	67
@ST-E00126:264:HW3K2CCXX:8:1204:4300:29718	ChrUn	16686932	16686990	+	+	59
@ST-E00126:264:HW3K2CCXX:7:2114:8643:2997	ChrUn	17182339	17182455	+	+	117
@ST-E00126:264:HW3K2CCXX:7:2124:20760:72684	ChrUn	17182343	17182455	+	+	113
@ST-E00126:264:HW3K2CCXX:7:1215:18030:19504	ChrUn	17182345	17182455	+	+	111
@ST-E00126:264:HW3K2CCXX:7:1215:18436:19715	ChrUn	17182345	17182455	+	+	111
@ST-E00126:264:HW3K2CCXX:7:1218:16021:73264	ChrUn	17182352	17182455	+	+	104
@ST-E00126:264:HW3K2CCXX:8:1111:22881:3542	ChrUn	17182352	17182455	+	+	104
@ST-E00126:264:HW3K2CCXX:7:2112:18101:33832	ChrUn	17182360	17182455	+	+	96
@ST-E00126:264:HW3K2CCXX:7:2124:27438:56299	ChrUn	17182366	17182455	+	+	90
@ST-E00126:264:HW3K2CCXX:7:2121:20537:26413	ChrUn	17182377	17182455	+	+	79
@ST-E00126:264:HW3K2CCXX:7:2121:20720:26484	ChrUn	17182377	17182455	+	+	79
@ST-E00126:264:HW3K2CCXX:7:1206:11789:11505	ChrUn	17182378	17182455	+	+	78
@ST-E00126:264:HW3K2CCXX:3:2112:2869:18836	ChrUn	17182390	17182455	+	+	66
@ST-E00126:264:HW3K2CCXX:7:2101:4107:61696	ChrUn	17182411	17182455	+	+	45
@ST-E00126:264:HW3K2CCXX:3:1218:19177:49900	ChrUn	17182418	17182455	+	+	38
@ST-E00126:264:HW3K2CCXX:7:2109:26798:19786	ChrUn	17182419	17182455	+	+	37
@ST-E00126:264:HW3K2CCXX:7:1209:7019:19065	ChrUn	17182424	17182455	+	+	32
@ST-E00126:264:HW3K2CCXX:7:1215:30157:57917	ChrUn	17182430	17182455	+	+	26
@ST-E00126:264:HW3K2CCXX:7:1208:20232:33199	ChrUn	17182461	17182399	-	-	-61
@ST-E00126:264:HW3K2CCXX:7:1106:9354:2469	ChrUn	17182461	17182396	-	-	-64
@ST-E00126:264:HW3K2CCXX:7:1212:7233:6565	ChrUn	17182461	17182430	-	-	-30
@ST-E00126:264:HW3K2CCXX:7:2117:9080:4245	ChrUn	17182461	17182335	-	-	-125
@ST-E00126:264:HW3K2CCXX:7:1101:2575:37207	ChrUn	17182461	17182343	-	-	-117
@ST-E00317:214:H33T5ALXX:1:1212:5254:43642	ChrUn	17182461	17182396	-	-	-64
@ST-E00126:264:HW3K2CCXX:7:2211:25520:33779	ChrUn	17182461	17182426	-	-	-34
@ST-E00126:264:HW3K2CCXX:7:2105:12966:27222	ChrUn	18365501	18365629	+	+	129
@ST-E00126:264:HW3K2CCXX:7:2223:29589:61222	ChrUn	18365510	18365629	+	+	120
@ST-E00126:264:HW3K2CCXX:7:2110:6766:60466	ChrUn	18365511	18365629	+	+	119
@ST-E00126:264:HW3K2CCXX:8:2201:16691:34693	ChrUn	18365512	18365629	+	+	118
@ST-E00126:264:HW3K2CCXX:7:2206:2503:44292	ChrUn	18365513	18365629	+	+	117
@ST-E00126:264:HW3K2CCXX:7:2104:17827:45136	ChrUn	18365635	18365510	-	-	-124
@ST-E00126:264:HW3K2CCXX:7:2215:23845:26343	ChrUn	18365635	18365511	-	-	-123
@ST-E00126:264:HW3K2CCXX:7:2112:2351:37454	ChrUn	18365635	18365512	-	-	-122
@ST-E00126:264:HW3K2CCXX:7:1218:8247:65669	ChrUn	18365635	18365504	-	-	-130
@ST-E00126:264:HW3K2CCXX:7:2214:20395:5352	ChrUn	18365635	18365515	-	-	-119
@ST-E00126:264:HW3K2CCXX:7:2122:23449:63173	ChrUn	18497384	18497506	+	+	123
@ST-E00126:264:HW3K2CCXX:6:1207:29863:37014	ChrUn	18497404	18497506	+	+	103
@ST-E00126:264:HW3K2CCXX:7:2122:9354:45962	ChrUn	18497512	18497450	-	-	-61
@ST-E00126:264:HW3K2CCXX:7:2214:15442:19522	ChrUn	18497512	18497392	-	-	-119
@ST-E00126:264:HW3K2CCXX:7:2215:23693:63173	ChrUn	18497512	18497491	-	-	-20
@ST-E00126:264:HW3K2CCXX:7:2212:29924:70627	ChrUn	18497512	18497390	-	-	-121
@ST-E00126:264:HW3K2CCXX:7:2212:29965:70557	ChrUn	18497512	18497390	-	-	-121
@ST-E00126:264:HW3K2CCXX:7:1221:31142:61028	ChrUn	18497512	18497408	-	-	-103
@ST-E00126:264:HW3K2CCXX:7:2215:14813:39915	ChrUn	18497512	18497438	-	-	-73
@ST-E00126:264:HW3K2CCXX:3:1201:5528:24814	ChrUn	18497512	18497406	-	-	-105
@ST-E00126:264:HW3K2CCXX:7:2103:22272:47316	ChrUn	18749542	18749446	-	-	-95
@ST-E00126:264:HW3K2CCXX:8:1210:21785:67357	ChrUn	19375474	19375508	+	+	35
@ST-E00126:264:HW3K2CCXX:7:2105:18284:29085	ChrUn	19684471	19684551	+	+	81
@ST-E00126:264:HW3K2CCXX:7:1116:11403:11681	ChrUn	19684475	19684551	+	+	77
@ST-E00126:264:HW3K2CCXX:7:1121:6999:55104	ChrUn	19897307	19897208	-	-	-98
@ST-E00126:264:HW3K2CCXX:7:2101:7283:4122	ChrUn	21301737	21301763	+	+	27
@ST-E00126:264:HW3K2CCXX:7:2102:24738:53838	ChrUn	21301740	21301763	+	+	24
@ST-E00126:264:HW3K2CCXX:7:2120:7557:13844	ChrUn	21301769	21301742	-	-	-26
@ST-E00126:264:HW3K2CCXX:7:2207:7060:20190	ChrUn	21301769	21301750	-	-	-18
@ST-E00126:264:HW3K2CCXX:7:1103:27407:50726	ChrUn	21301769	21301740	-	-	-28
@ST-E00126:264:HW3K2CCXX:7:2124:14844:40811	ChrUn	21301769	21301736	-	-	-32
@ST-E00126:264:HW3K2CCXX:7:1208:3204:19170	ChrUn	21301769	21301750	-	-	-18
@ST-E00126:264:HW3K2CCXX:7:2210:30726:47298	ChrUn	21757984	21758043	+	+	60
@ST-E00126:264:HW3K2CCXX:7:2109:28534:56967	ChrUn	21758049	21757953	-	-	-95
@ST-E00126:264:HW3K2CCXX:7:1115:15808:24058	ChrUn	23299353	23299461	+	+	109
@ST-E00126:264:HW3K2CCXX:7:2114:6634:38544	ChrUn	23299356	23299461	+	+	106
@ST-E00126:264:HW3K2CCXX:7:2211:26372:70205	ChrUn	23299405	23299461	+	+	57
@ST-E00126:264:HW3K2CCXX:7:1221:6309:8271	ChrUn	23299415	23299461	+	+	47
@ST-E00126:264:HW3K2CCXX:7:1221:2453:33832	ChrUn	23299467	23299387	-	-	-79
@ST-E00126:264:HW3K2CCXX:7:2113:28544:4596	ChrUn	23299467	23299393	-	-	-73
@ST-E00126:264:HW3K2CCXX:7:2121:19441:23495	ChrUn	23789976	23790011	+	+	36
@ST-E00126:264:HW3K2CCXX:7:2215:28300:27872	ChrUn	23789976	23790011	+	+	36
@ST-E00126:264:HW3K2CCXX:7:1224:21826:57934	ChrUn	23790017	23789974	-	-	-42
@ST-E00126:264:HW3K2CCXX:7:1106:28767:25446	ChrUn	23790017	23789971	-	-	-45
@ST-E00126:264:HW3K2CCXX:6:1224:26200:50814	ChrUn	24083470	24083350	-	-	-119
@ST-E00126:264:HW3K2CCXX:8:2119:10236:50164	ChrUn	24730853	24730735	-	-	-117
@ST-E00126:264:HW3K2CCXX:7:2111:19451:13703	ChrUn	25284712	25284780	+	+	69
@ST-E00126:264:HW3K2CCXX:7:2111:19461:13615	ChrUn	25284712	25284780	+	+	69
@ST-E00126:264:HW3K2CCXX:8:1203:17787:17465	ChrUn	25850701	25850832	+	+	132
@ST-E00126:264:HW3K2CCXX:7:2120:12185:17465	ChrUn	25850704	25850832	+	+	129
@ST-E00126:264:HW3K2CCXX:8:1220:7375:11980	ChrUn	25850712	25850832	+	+	121
@ST-E00126:264:HW3K2CCXX:7:2209:14194:72631	ChrUn	25850715	25850832	+	+	118
@ST-E00126:264:HW3K2CCXX:7:1104:7527:26941	ChrUn	25850717	25850832	+	+	116
@ST-E00126:264:HW3K2CCXX:7:1109:11870:30211	ChrUn	25850719	25850832	+	+	114
@ST-E00126:264:HW3K2CCXX:7:1119:28463:56247	ChrUn	25850721	25850832	+	+	112
@ST-E00126:264:HW3K2CCXX:8:2102:6411:17940	ChrUn	25850724	25850832	+	+	109
@ST-E00126:264:HW3K2CCXX:8:1206:13585:46015	ChrUn	25850838	25850727	-	-	-110
@ST-E00126:264:HW3K2CCXX:7:2207:32522:24989	ChrUn	25850838	25850706	-	-	-131
@ST-E00126:264:HW3K2CCXX:7:1104:12814:40917	ChrUn	25850838	25850730	-	-	-107
@ST-E00126:264:HW3K2CCXX:8:1201:18720:6847	ChrUn	25850838	25850732	-	-	-105
@ST-E00126:264:HW3K2CCXX:7:1107:2199:21192	ChrUn	25850838	25850732	-	-	-105
@ST-E00126:264:HW3K2CCXX:7:1108:11505:8306	ChrUn	25850838	25850732	-	-	-105
@ST-E00126:264:HW3K2CCXX:8:1217:13129:68078	ChrUn	25850838	25850710	-	-	-127
@ST-E00126:264:HW3K2CCXX:7:1109:11647:29296	ChrUn	25850838	25850709	-	-	-128
@ST-E00126:264:HW3K2CCXX:7:1203:13788:26079	ChrUn	25850838	25850718	-	-	-119
@ST-E00126:264:HW3K2CCXX:7:1216:15453:55473	ChrUn	28126957	28126841	-	-	-115
@ST-E00126:264:HW3K2CCXX:7:1216:15402:55491	ChrUn	28126957	28126841	-	-	-115
@ST-E00126:264:HW3K2CCXX:7:2211:12621:68781	ChrUn	29404064	29404118	+	+	55
@ST-E00126:264:HW3K2CCXX:7:2211:12631:68658	ChrUn	29404064	29404118	+	+	55
@ST-E00126:264:HW3K2CCXX:7:2215:2382:20102	ChrUn	29404124	29404069	-	-	-54
@ST-E00126:264:HW3K2CCXX:8:2217:5731:54102	ChrUn	29404124	29404035	-	-	-88
@ST-E00126:264:HW3K2CCXX:7:2109:23896:53399	ChrUn	29404124	29404003	-	-	-120
@ST-E00126:264:HW3K2CCXX:7:1102:27245:67920	ChrUn	29439996	29440060	+	+	65
@ST-E00126:264:HW3K2CCXX:7:1211:24748:17184	ChrUn	29440005	29440060	+	+	56
@ST-E00126:264:HW3K2CCXX:7:1207:24332:67691	ChrUn	29440031	29440060	+	+	30
@ST-E00126:264:HW3K2CCXX:7:1104:3001:61398	ChrUn	29440066	29440024	-	-	-41
@ST-E00126:264:HW3K2CCXX:7:2213:23409:43026	ChrUn	29440066	29440009	-	-	-56
@ST-E00126:264:HW3K2CCXX:7:1210:9303:18625	ChrUn	29440066	29439991	-	-	-74
@ST-E00126:264:HW3K2CCXX:3:2116:26940:54594	ChrUn	31521081	31521151	+	+	71
@ST-E00126:264:HW3K2CCXX:4:2220:32522:18309	ChrUn	31521082	31521151	+	+	70
@ST-E00126:264:HW3K2CCXX:3:1102:15016:21667	ChrUn	31521084	31521151	+	+	68
@ST-E00126:264:HW3K2CCXX:3:1220:31568:53082	ChrUn	31521086	31521151	+	+	66
@ST-E00126:264:HW3K2CCXX:4:2108:30289:5686	ChrUn	31521087	31521151	+	+	65
@ST-E00126:264:HW3K2CCXX:3:1222:30766:62804	ChrUn	31521087	31521151	+	+	65
@ST-E00126:264:HW3K2CCXX:4:2216:17736:71453	ChrUn	31521089	31521151	+	+	63
@ST-E00126:264:HW3K2CCXX:7:2208:23480:18819	ChrUn	31521089	31521151	+	+	63
@ST-E00317:214:H33T5ALXX:1:1213:31111:36715	ChrUn	31521092	31521151	+	+	60
@ST-E00126:264:HW3K2CCXX:5:1219:8633:26607	ChrUn	31521094	31521151	+	+	58
@ST-E00126:264:HW3K2CCXX:4:2223:26514:55754	ChrUn	31521096	31521151	+	+	56
@ST-E00126:264:HW3K2CCXX:5:2105:20780:65617	ChrUn	31521097	31521151	+	+	55
@ST-E00126:264:HW3K2CCXX:5:1224:28777:70856	ChrUn	31521098	31521151	+	+	54
@ST-E00126:264:HW3K2CCXX:3:1124:15453:50164	ChrUn	31521102	31521151	+	+	50
@ST-E00126:264:HW3K2CCXX:4:2223:31020:12015	ChrUn	31521104	31521151	+	+	48
@ST-E00126:264:HW3K2CCXX:3:2208:15899:29033	ChrUn	31521107	31521151	+	+	45
@ST-E00126:264:HW3K2CCXX:5:1212:10795:39282	ChrUn	31521111	31521151	+	+	41
@ST-E00126:264:HW3K2CCXX:3:1206:24769:41725	ChrUn	31521115	31521151	+	+	37
@ST-E00126:264:HW3K2CCXX:7:2204:18720:64861	ChrUn	31521117	31521151	+	+	35
@ST-E00126:264:HW3K2CCXX:3:1210:10663:63701	ChrUn	31521118	31521151	+	+	34
@ST-E00126:264:HW3K2CCXX:3:1214:22374:57407	ChrUn	31521123	31521151	+	+	29
@ST-E00126:264:HW3K2CCXX:5:2113:8633:52731	ChrUn	31521123	31521151	+	+	29
@ST-E00126:264:HW3K2CCXX:3:1214:22556:57231	ChrUn	31521123	31521151	+	+	29
@ST-E00126:264:HW3K2CCXX:3:1102:17229:7075	ChrUn	31521126	31521151	+	+	26
@ST-E00126:264:HW3K2CCXX:8:2124:26788:68043	ChrUn	31521129	31521151	+	+	23
@ST-E00126:264:HW3K2CCXX:4:2206:27884:26448	ChrUn	31521157	31521120	-	-	-36
@ST-E00126:264:HW3K2CCXX:5:1202:22019:63366	ChrUn	31521157	31521095	-	-	-61
@ST-E00126:264:HW3K2CCXX:8:1214:13900:52502	ChrUn	31521157	31521088	-	-	-68
@ST-E00126:264:HW3K2CCXX:5:1203:10541:10468	ChrUn	31521157	31521121	-	-	-35
@ST-E00126:264:HW3K2CCXX:4:1124:26839:13984	ChrUn	31521157	31521107	-	-	-49
@ST-E00126:264:HW3K2CCXX:4:1103:15463:40231	ChrUn	31521157	31521133	-	-	-23
@ST-E00126:264:HW3K2CCXX:7:2220:27773:33568	ChrUn	31521157	31521078	-	-	-78
@ST-E00126:264:HW3K2CCXX:3:1121:29589:49408	ChrUn	31521157	31521088	-	-	-68
@ST-E00126:264:HW3K2CCXX:5:2211:25317:70346	ChrUn	31521157	31521114	-	-	-42
@ST-E00126:264:HW3K2CCXX:4:1201:21552:30105	ChrUn	31521157	31521101	-	-	-55
@ST-E00126:264:HW3K2CCXX:4:2105:26159:37032	ChrUn	31521157	31521114	-	-	-42
@ST-E00126:264:HW3K2CCXX:7:2105:14468:69309	ChrUn	31521157	31521099	-	-	-57
@ST-E00126:264:HW3K2CCXX:3:2120:26392:25728	ChrUn	31521157	31521101	-	-	-55
@ST-E00126:264:HW3K2CCXX:3:2223:15432:47843	ChrUn	31521157	31521107	-	-	-49
@ST-E00126:264:HW3K2CCXX:7:2111:6086:60905	ChrUn	31521157	31521106	-	-	-50
@ST-E00126:264:HW3K2CCXX:3:1124:1621:35555	ChrUn	31521157	31521094	-	-	-62
@ST-E00126:264:HW3K2CCXX:8:1123:4533:71928	ChrUn	31521157	31521139	-	-	-17
@ST-E00126:264:HW3K2CCXX:3:1211:9181:27169	ChrUn	31521157	31521110	-	-	-46
@ST-E00126:264:HW3K2CCXX:4:2104:30482:39106	ChrUn	31521157	31521083	-	-	-73
@ST-E00126:264:HW3K2CCXX:8:2108:24556:67726	ChrUn	31521157	31521114	-	-	-42
@ST-E00126:264:HW3K2CCXX:7:2201:24799:6689	ChrUn	31521157	31521107	-	-	-49
@ST-E00126:264:HW3K2CCXX:3:2203:17675:62663	ChrUn	31521157	31521084	-	-	-72
@ST-E00126:264:HW3K2CCXX:3:1112:3924:49144	ChrUn	31521157	31521104	-	-	-52
@ST-E00126:264:HW3K2CCXX:3:1221:15250:6425	ChrUn	31521157	31521084	-	-	-72
@ST-E00126:264:HW3K2CCXX:3:2210:3407:15795	ChrUn	31521157	31521079	-	-	-77
@ST-E00126:264:HW3K2CCXX:3:2207:6857:68957	ChrUn	31521157	31521101	-	-	-55
@ST-E00126:264:HW3K2CCXX:8:1117:17685:57372	ChrUn	31521157	31521097	-	-	-59
@ST-E00126:264:HW3K2CCXX:7:1204:32045:27398	ChrUn	31521157	31521137	-	-	-19
@ST-E00126:264:HW3K2CCXX:3:1216:13179:28505	ChrUn	31521157	31521082	-	-	-74
@ST-E00126:264:HW3K2CCXX:8:2213:13667:62329	ChrUn	31521157	31521103	-	-	-53
@ST-E00126:264:HW3K2CCXX:4:2211:8288:49847	ChrUn	31521157	31521120	-	-	-36
@ST-E00126:264:HW3K2CCXX:5:2210:1753:61802	ChrUn	31521157	31521104	-	-	-52
@ST-E00126:264:HW3K2CCXX:7:1205:9140:72596	ChrUn	31521157	31521137	-	-	-19
@ST-E00317:214:H33T5ALXX:1:2216:14823:10328	ChrUn	31521157	31521121	-	-	-35
@ST-E00126:264:HW3K2CCXX:7:2214:28574:24374	ChrUn	31521157	31521078	-	-	-78
@ST-E00126:264:HW3K2CCXX:8:1220:19958:35643	ChrUn	31521157	31521123	-	-	-33
@ST-E00317:214:H33T5ALXX:1:2109:24890:12718	ChrUn	31521157	31521110	-	-	-46
@ST-E00126:264:HW3K2CCXX:8:2223:12246:4280	ChrUn	31521157	31521103	-	-	-53
@ST-E00126:264:HW3K2CCXX:3:1216:12398:45576	ChrUn	31521157	31521101	-	-	-55
@ST-E00126:264:HW3K2CCXX:4:1205:11332:40741	ChrUn	31521157	31521091	-	-	-65
@ST-E00126:264:HW3K2CCXX:3:2121:27367:15320	ChrUn	31521157	31521093	-	-	-63
@ST-E00126:264:HW3K2CCXX:7:2104:32299:25165	ChrUn	31521157	31521122	-	-	-34
@ST-E00126:264:HW3K2CCXX:3:1220:32776:20401	ChrUn	31521157	31521123	-	-	-33
@ST-E00126:264:HW3K2CCXX:7:1101:16579:45400	ChrUn	31521157	31521136	-	-	-20
@ST-E00126:264:HW3K2CCXX:4:2106:3285:40934	ChrUn	31521157	31521108	-	-	-48
@ST-E00126:264:HW3K2CCXX:8:1217:30005:60149	ChrUn	31521157	31521137	-	-	-19
@ST-E00126:264:HW3K2CCXX:7:1203:26068:19856	ChrUn	31521157	31521119	-	-	-37
@ST-E00126:264:HW3K2CCXX:5:1117:4898:1995	ChrUn	31521157	31521097	-	-	-59
@ST-E00317:214:H33T5ALXX:1:1211:16904:54823	ChrUn	31521157	31521081	-	-	-75
@ST-E00126:264:HW3K2CCXX:4:2113:26545:9431	ChrUn	31521157	31521134	-	-	-22
@ST-E00317:214:H33T5ALXX:1:2111:21186:43360	ChrUn	31521157	31521122	-	-	-34
@ST-E00126:264:HW3K2CCXX:8:1121:32400:57934	ChrUn	31521157	31521120	-	-	-36
@ST-E00126:264:HW3K2CCXX:7:2220:27712:33498	ChrUn	31521157	31521078	-	-	-78
@ST-E00126:264:HW3K2CCXX:3:1123:17097:45241	ChrUn	31521157	31521084	-	-	-72
@ST-E00126:264:HW3K2CCXX:7:2105:10429:67164	ChrUn	31521157	31521080	-	-	-76
@ST-E00126:264:HW3K2CCXX:4:2218:23855:27908	ChrUn	31521157	31521079	-	-	-77
@ST-E00126:264:HW3K2CCXX:3:1211:14428:29964	ChrUn	31521157	31521102	-	-	-54
@ST-E00126:264:HW3K2CCXX:4:1111:9851:50340	ChrUn	31521157	31521137	-	-	-19
@ST-E00126:264:HW3K2CCXX:3:2201:11688:42341	ChrUn	31521157	31521105	-	-	-51
@ST-E00126:264:HW3K2CCXX:3:1118:12662:65933	ChrUn	31521157	31521084	-	-	-72
@ST-E00126:264:HW3K2CCXX:4:1115:18203:8025	ChrUn	31521157	31521088	-	-	-68
@ST-E00126:264:HW3K2CCXX:8:2214:7151:49355	ChrUn	31521157	31521104	-	-	-52
@ST-E00126:264:HW3K2CCXX:3:2112:30066:34588	ChrUn	31521157	31521090	-	-	-66
@ST-E00126:264:HW3K2CCXX:5:2119:3021:43185	ChrUn	31521157	31521097	-	-	-59
@ST-E00126:264:HW3K2CCXX:5:1222:28838:14283	ChrUn	31521157	31521088	-	-	-68
@ST-E00126:264:HW3K2CCXX:3:1218:7862:4104	ChrUn	31521157	31521094	-	-	-62
@ST-E00126:264:HW3K2CCXX:4:1205:25966:17149	ChrUn	31521157	31521098	-	-	-58
@ST-E00126:264:HW3K2CCXX:6:1224:10916:67797	ChrUn	31521157	31521101	-	-	-55
@ST-E00126:264:HW3K2CCXX:3:1102:27022:30685	ChrUn	31521157	31521096	-	-	-60
@ST-E00126:264:HW3K2CCXX:8:1113:3021:51729	ChrUn	31521157	31521120	-	-	-36
@ST-E00126:264:HW3K2CCXX:3:1109:2128:18608	ChrUn	31521157	31521127	-	-	-29
@ST-E00126:264:HW3K2CCXX:3:2110:29954:5915	ChrUn	31521157	31521112	-	-	-44
@ST-E00126:264:HW3K2CCXX:7:1210:13413:51307	ChrUn	31521157	31521107	-	-	-49
@ST-E00126:264:HW3K2CCXX:3:1113:14012:41761	ChrUn	31521157	31521122	-	-	-34
@ST-E00126:264:HW3K2CCXX:8:1113:21775:20049	ChrUn	31521157	31521081	-	-	-75
@ST-E00126:264:HW3K2CCXX:4:2104:31274:34711	ChrUn	31521157	31521122	-	-	-34
@ST-E00317:214:H33T5ALXX:1:2221:14590:40477	ChrUn	31521157	31521093	-	-	-63
@ST-E00126:264:HW3K2CCXX:7:1204:17959:7638	ChrUn	31521157	31521101	-	-	-55
@ST-E00126:264:HW3K2CCXX:7:1216:18791:6302	ChrUn	31521157	31521120	-	-	-36
@ST-E00126:264:HW3K2CCXX:7:1120:32380:66232	ChrUn	31521157	31521080	-	-	-76
@ST-E00126:264:HW3K2CCXX:3:2206:2676:42868	ChrUn	31521157	31521078	-	-	-78
@ST-E00126:264:HW3K2CCXX:7:2116:9820:64878	ChrUn	31521157	31521080	-	-	-76
@ST-E00126:264:HW3K2CCXX:7:1221:29143:33797	ChrUn	31521157	31521132	-	-	-24
@ST-E00126:264:HW3K2CCXX:4:2213:32390:71629	ChrUn	31521157	31521132	-	-	-24
@ST-E00317:214:H33T5ALXX:1:2111:21176:43378	ChrUn	31521157	31521122	-	-	-34
@ST-E00126:264:HW3K2CCXX:3:1122:18132:31599	ChrUn	31521157	31521139	-	-	-17
@ST-E00126:264:HW3K2CCXX:4:2210:6045:48142	ChrUn	31521157	31521122	-	-	-34
@ST-E00126:264:HW3K2CCXX:5:1219:21653:53873	ChrUn	31521157	31521127	-	-	-29
@ST-E00317:214:H33T5ALXX:1:2216:14428:10521	ChrUn	31521157	31521121	-	-	-35
@ST-E00126:264:HW3K2CCXX:7:2210:2037:42499	ChrUn	31521157	31521103	-	-	-53
@ST-E00126:264:HW3K2CCXX:4:2106:24840:63859	ChrUn	31521157	31521102	-	-	-54
@ST-E00126:264:HW3K2CCXX:5:2109:9658:43607	ChrUn	31521157	31521114	-	-	-42
@ST-E00126:264:HW3K2CCXX:5:1111:1834:30228	ChrUn	31521157	31521138	-	-	-18
@ST-E00126:264:HW3K2CCXX:5:1107:16975:64966	ChrUn	31521157	31521099	-	-	-57
@ST-E00126:264:HW3K2CCXX:3:2119:18852:58268	ChrUn	31521157	31521086	-	-	-70
@ST-E00126:264:HW3K2CCXX:5:2215:4675:27134	ChrUn	31521157	31521138	-	-	-18
@ST-E00317:214:H33T5ALXX:1:1204:9485:1924	ChrUn	31521157	31521134	-	-	-22
@ST-E00126:264:HW3K2CCXX:3:1220:25154:65072	ChrUn	31521157	31521107	-	-	-49
@ST-E00126:264:HW3K2CCXX:7:2116:14235:33990	ChrUn	31521157	31521135	-	-	-21
@ST-E00126:264:HW3K2CCXX:3:1203:28777:9220	ChrUn	31521157	31521094	-	-	-62
@ST-E00126:264:HW3K2CCXX:5:1123:2656:36258	ChrUn	31521157	31521122	-	-	-34
@ST-E00126:264:HW3K2CCXX:3:2210:24688:6179	ChrUn	31521157	31521102	-	-	-54
@ST-E00126:264:HW3K2CCXX:5:1115:26200:9677	ChrUn	31521157	31521117	-	-	-39
@ST-E00126:264:HW3K2CCXX:7:2202:26656:56422	ChrUn	31521157	31521132	-	-	-24
@ST-E00126:264:HW3K2CCXX:5:2117:11160:27609	ChrUn	31521157	31521135	-	-	-21
@ST-E00126:264:HW3K2CCXX:8:1124:27904:35063	ChrUn	31521157	31521079	-	-	-77
@ST-E00126:264:HW3K2CCXX:3:1209:24160:48125	ChrUn	31521157	31521134	-	-	-22
@ST-E00126:264:HW3K2CCXX:3:1120:29417:16902	ChrUn	31521251	31521378	+	+	128
@ST-E00126:264:HW3K2CCXX:4:2110:9354:69519	ChrUn	31521254	31521378	+	+	125
@ST-E00317:214:H33T5ALXX:1:1209:8846:47298	ChrUn	31521262	31521378	+	+	117
@ST-E00126:264:HW3K2CCXX:3:2213:1803:59745	ChrUn	31521263	31521378	+	+	116
@ST-E00126:264:HW3K2CCXX:8:1204:22861:25693	ChrUn	31521264	31521378	+	+	115
@ST-E00126:264:HW3K2CCXX:5:1103:19695:26607	ChrUn	31521269	31521378	+	+	110
@ST-E00126:264:HW3K2CCXX:7:2217:16153:3383	ChrUn	31521274	31521378	+	+	105
@ST-E00126:264:HW3K2CCXX:3:2203:10226:5106	ChrUn	31521274	31521378	+	+	105
@ST-E00126:264:HW3K2CCXX:4:2109:11596:27908	ChrUn	31521274	31521378	+	+	105
@ST-E00126:264:HW3K2CCXX:7:2118:15798:46472	ChrUn	31521287	31521378	+	+	92
@ST-E00317:214:H33T5ALXX:1:2212:18416:60571	ChrUn	31521290	31521378	+	+	89
@ST-E00126:264:HW3K2CCXX:4:1216:28158:47492	ChrUn	31521292	31521378	+	+	87
@ST-E00126:264:HW3K2CCXX:3:2206:23439:67832	ChrUn	31521293	31521378	+	+	86
@ST-E00126:264:HW3K2CCXX:3:1209:13859:10873	ChrUn	31521297	31521378	+	+	82
@ST-E00317:214:H33T5ALXX:1:2201:22181:31933	ChrUn	31521297	31521378	+	+	82
@ST-E00126:264:HW3K2CCXX:7:1220:21582:5933	ChrUn	31521301	31521378	+	+	78
@ST-E00126:264:HW3K2CCXX:3:1213:15341:59956	ChrUn	31521301	31521378	+	+	78
@ST-E00126:264:HW3K2CCXX:4:1203:5203:39757	ChrUn	31521301	31521378	+	+	78
@ST-E00126:264:HW3K2CCXX:7:1219:23490:66302	ChrUn	31521301	31521378	+	+	78
@ST-E00126:264:HW3K2CCXX:5:2118:9577:4649	ChrUn	31521303	31521378	+	+	76
@ST-E00126:264:HW3K2CCXX:7:2201:4543:37313	ChrUn	31521384	31521300	-	-	-83
@ST-E00126:264:HW3K2CCXX:8:1218:7101:63824	ChrUn	31521384	31521255	-	-	-128
@ST-E00126:264:HW3K2CCXX:3:2207:28280:52414	ChrUn	31521384	31521261	-	-	-122
@ST-E00126:264:HW3K2CCXX:8:1112:2899:42517	ChrUn	31521384	31521281	-	-	-102
@ST-E00126:264:HW3K2CCXX:3:2203:12692:12929	ChrUn	31521384	31521269	-	-	-114
@ST-E00126:264:HW3K2CCXX:5:2209:10663:26290	ChrUn	31521384	31521289	-	-	-94
@ST-E00126:264:HW3K2CCXX:3:1206:20364:38948	ChrUn	31521384	31521300	-	-	-83
@ST-E00126:264:HW3K2CCXX:8:1111:22455:9027	ChrUn	31521384	31521255	-	-	-128
@ST-E00126:264:HW3K2CCXX:4:1221:32431:51693	ChrUn	31521384	31521307	-	-	-76
@ST-E00126:264:HW3K2CCXX:3:2212:3995:67234	ChrUn	31521384	31521275	-	-	-108
@ST-E00126:264:HW3K2CCXX:3:2124:20466:71787	ChrUn	31521384	31521296	-	-	-87
@ST-E00126:264:HW3K2CCXX:5:2217:15351:61907	ChrUn	31521384	31521254	-	-	-129
@ST-E00126:264:HW3K2CCXX:5:1215:30949:42306	ChrUn	31521384	31521290	-	-	-93
@ST-E00317:214:H33T5ALXX:1:1224:30228:48195	ChrUn	31521384	31521265	-	-	-118
@ST-E00126:264:HW3K2CCXX:4:1114:8542:44310	ChrUn	31521384	31521269	-	-	-114
@ST-E00126:264:HW3K2CCXX:3:2219:17969:12578	ChrUn	31521384	31521280	-	-	-103
@ST-E00126:264:HW3K2CCXX:4:2106:31091:8833	ChrUn	31521384	31521290	-	-	-93
@ST-E00126:264:HW3K2CCXX:3:2215:16356:30281	ChrUn	31521384	31521279	-	-	-104
@ST-E00126:264:HW3K2CCXX:5:1117:1499:72754	ChrUn	31521384	31521255	-	-	-128
@ST-E00126:264:HW3K2CCXX:4:2204:12581:69238	ChrUn	31521384	31521272	-	-	-111
@ST-E00126:264:HW3K2CCXX:5:2110:30442:55420	ChrUn	31521384	31521284	-	-	-99
@ST-E00126:264:HW3K2CCXX:7:2122:15686:53908	ChrUn	31521384	31521256	-	-	-127
@ST-E00126:264:HW3K2CCXX:5:1209:21927:32514	ChrUn	31521384	31521273	-	-	-110
@ST-E00126:264:HW3K2CCXX:4:2106:20324:26396	ChrUn	31521384	31521259	-	-	-124
@ST-E00126:264:HW3K2CCXX:8:1212:25875:31441	ChrUn	31521384	31521259	-	-	-124
@ST-E00126:264:HW3K2CCXX:7:2110:23713:4843	ChrUn	31521384	31521264	-	-	-119
@ST-E00126:264:HW3K2CCXX:5:2205:32106:9572	ChrUn	31521384	31521302	-	-	-81
@ST-E00126:264:HW3K2CCXX:4:1213:18020:44239	ChrUn	31521384	31521254	-	-	-129
@ST-E00126:264:HW3K2CCXX:5:2103:19431:46648	ChrUn	31521384	31521263	-	-	-120
@ST-E00126:264:HW3K2CCXX:8:2121:26210:16902	ChrUn	31521384	31521269	-	-	-114
@ST-E00126:264:HW3K2CCXX:4:1122:8562:53803	ChrUn	31521384	31521269	-	-	-114
@ST-E00126:264:HW3K2CCXX:3:1102:31456:28558	ChrUn	31521384	31521261	-	-	-122
@ST-E00126:264:HW3K2CCXX:4:1114:12926:20823	ChrUn	31521384	31521284	-	-	-99
@ST-E00126:264:HW3K2CCXX:5:1112:10216:7304	ChrUn	31521384	31521295	-	-	-88
@ST-E00126:264:HW3K2CCXX:4:1215:13514:55174	ChrUn	31521384	31521253	-	-	-130
@ST-E00126:264:HW3K2CCXX:8:2102:19116:63507	ChrUn	31521384	31521262	-	-	-121
@ST-E00126:264:HW3K2CCXX:3:2217:30979:29033	ChrUn	31705480	31705357	-	-	-122
@ST-E00126:264:HW3K2CCXX:7:2103:15869:49584	ChrUn	31705480	31705394	-	-	-85
@ST-E00126:264:HW3K2CCXX:4:1116:2920:17553	ChrUn	31705480	31705398	-	-	-81
@ST-E00126:264:HW3K2CCXX:8:1104:21247:42060	ChrUn	31705480	31705357	-	-	-122
@ST-E00126:264:HW3K2CCXX:7:1215:10277:19750	ChrUn	31705480	31705348	-	-	-131
@ST-E00126:264:HW3K2CCXX:3:1223:10825:57548	ChrUn	31705480	31705366	-	-	-113
@ST-E00126:264:HW3K2CCXX:7:1212:17492:11259	ChrUn	31705480	31705389	-	-	-90
@ST-E00126:264:HW3K2CCXX:7:2217:6827:8921	ChrUn	31705480	31705401	-	-	-78
@ST-E00126:264:HW3K2CCXX:7:2208:15300:32461	ChrUn	31705480	31705380	-	-	-99
@ST-E00126:264:HW3K2CCXX:7:1212:17655:11119	ChrUn	31705480	31705389	-	-	-90
@ST-E00126:264:HW3K2CCXX:7:2123:23906:53838	ChrUn	31705480	31705350	-	-	-129
@ST-E00126:264:HW3K2CCXX:8:2219:18538:32619	ChrUn	31813347	31813416	+	+	70
@ST-E00126:264:HW3K2CCXX:7:1112:4503:41954	ChrUn	31813361	31813416	+	+	56
@ST-E00126:264:HW3K2CCXX:8:2214:21785:52133	ChrUn	31813366	31813416	+	+	51
@ST-E00126:264:HW3K2CCXX:8:2214:21765:52098	ChrUn	31813366	31813416	+	+	51
@ST-E00126:264:HW3K2CCXX:8:2103:10561:20840	ChrUn	31813385	31813416	+	+	32
@ST-E00126:264:HW3K2CCXX:8:2114:7953:62487	ChrUn	31813389	31813416	+	+	28
@ST-E00126:264:HW3K2CCXX:7:2110:27194:64281	ChrUn	31813422	31813374	-	-	-47
@ST-E00126:264:HW3K2CCXX:8:2108:5183:31002	ChrUn	31813422	31813366	-	-	-55
@ST-E00126:264:HW3K2CCXX:8:1215:21481:9484	ChrUn	31813422	31813355	-	-	-66
@ST-E00126:264:HW3K2CCXX:8:1120:19207:35115	ChrUn	31950937	31951026	+	+	90
@ST-E00126:264:HW3K2CCXX:7:1105:21866:39088	ChrUn	31950938	31951026	+	+	89
@ST-E00126:264:HW3K2CCXX:3:2211:22353:56669	ChrUn	31951032	31950946	-	-	-85
@ST-E00126:264:HW3K2CCXX:8:1223:12550:27029	ChrUn	34791425	34791299	-	-	-125
@ST-E00126:264:HW3K2CCXX:7:2201:5426:53328	ChrUn	35360667	35360703	+	+	37
@ST-E00126:264:HW3K2CCXX:7:1107:19999:38139	ChrUn	35360709	35360654	-	-	-54
@ST-E00126:264:HW3K2CCXX:7:1208:5000:35432	ChrUn	35360709	35360664	-	-	-44
@ST-E00126:264:HW3K2CCXX:8:2120:28047:17061	ChrUn	37455192	37455313	+	+	122
@ST-E00126:264:HW3K2CCXX:8:1215:14418:39229	ChrUn	37455200	37455313	+	+	114
@ST-E00126:264:HW3K2CCXX:7:1212:4036:68500	ChrUn	37455319	37455233	-	-	-85
@ST-E00126:264:HW3K2CCXX:7:2202:1824:19452	ChrUn	37455319	37455233	-	-	-85
@ST-E00126:264:HW3K2CCXX:7:2124:9709:64087	ChrUn	37986998	37987046	+	+	49
@ST-E00126:264:HW3K2CCXX:8:1202:11840:5475	ChrUn	38186714	38186839	+	+	126
@ST-E00126:264:HW3K2CCXX:8:1205:28067:67551	ChrUn	38186738	38186839	+	+	102
@ST-E00126:264:HW3K2CCXX:8:1210:25388:34676	ChrUn	38186761	38186839	+	+	79
@ST-E00126:264:HW3K2CCXX:8:2111:13798:30773	ChrUn	38186770	38186839	+	+	70
@ST-E00126:264:HW3K2CCXX:8:1104:19431:31177	ChrUn	38186773	38186839	+	+	67
@ST-E00126:264:HW3K2CCXX:8:1209:15189:50902	ChrUn	38186785	38186839	+	+	55
@ST-E00126:264:HW3K2CCXX:8:1109:21369:14353	ChrUn	38186805	38186839	+	+	35
@ST-E00126:264:HW3K2CCXX:8:1217:4482:21878	ChrUn	38186845	38186768	-	-	-76
@ST-E00126:264:HW3K2CCXX:8:1217:11414:65880	ChrUn	38186845	38186768	-	-	-76
@ST-E00126:264:HW3K2CCXX:8:2104:17634:51342	ChrUn	38186845	38186763	-	-	-81
@ST-E00126:264:HW3K2CCXX:8:2202:16782:9818	ChrUn	38186845	38186738	-	-	-106
@ST-E00126:264:HW3K2CCXX:8:2104:15453:60079	ChrUn	41105712	41105823	+	+	112
@ST-E00126:264:HW3K2CCXX:5:1208:9922:71172	ChrUn	41105712	41105823	+	+	112
@ST-E00126:264:HW3K2CCXX:3:1224:23916:55403	ChrUn	41105720	41105823	+	+	104
@ST-E00126:264:HW3K2CCXX:7:1107:2118:44362	ChrUn	41105742	41105823	+	+	82
@ST-E00126:264:HW3K2CCXX:7:1103:18497:15566	ChrUn	41105829	41105711	-	-	-117
@ST-E00126:264:HW3K2CCXX:8:1113:23439:68922	ChrUn	41105829	41105700	-	-	-128
@ST-E00126:264:HW3K2CCXX:8:2220:5132:64949	ChrUn	41105829	41105728	-	-	-100
@ST-E00126:264:HW3K2CCXX:8:2112:16133:2258	ChrUn	41105829	41105728	-	-	-100
@ST-E00126:264:HW3K2CCXX:8:2211:9404:54067	ChrUn	41105829	41105705	-	-	-123
@ST-E00126:264:HW3K2CCXX:7:2207:1489:63806	ChrUn	41105829	41105698	-	-	-130
@ST-E00126:264:HW3K2CCXX:7:2121:3427:46419	ChrUn	41105829	41105715	-	-	-113
@ST-E00126:264:HW3K2CCXX:3:1103:30269:10925	ChrUn	41105829	41105749	-	-	-79
@ST-E00126:264:HW3K2CCXX:7:1208:12966:37172	ChrUn	41105829	41105698	-	-	-130
@ST-E00126:264:HW3K2CCXX:7:1103:18497:15602	ChrUn	41105829	41105711	-	-	-117
@ST-E00126:264:HW3K2CCXX:7:2215:4868:45013	ChrUn	41127305	41127374	+	+	70
@ST-E00126:264:HW3K2CCXX:8:1220:26514:60747	ChrUn	41127316	41127374	+	+	59
@ST-E00126:264:HW3K2CCXX:7:2109:5812:72069	ChrUn	41127331	41127374	+	+	44
@ST-E00126:264:HW3K2CCXX:7:1221:19664:61960	ChrUn	41127340	41127374	+	+	35
@ST-E00126:264:HW3K2CCXX:7:1216:20172:61644	ChrUn	41127380	41127325	-	-	-54
@ST-E00126:264:HW3K2CCXX:7:1216:20182:61661	ChrUn	41127380	41127325	-	-	-54
@ST-E00126:264:HW3K2CCXX:7:2223:1529:69994	ChrUn	41127380	41127331	-	-	-48
@ST-E00126:264:HW3K2CCXX:7:1103:25895:46455	ChrUn	41127380	41127309	-	-	-70
@ST-E00126:264:HW3K2CCXX:7:1121:27123:44749	ChrUn	41306150	41306034	-	-	-115
@ST-E00126:264:HW3K2CCXX:8:1211:4249:30228	ChrUn	43587783	43587852	+	+	70
@ST-E00126:264:HW3K2CCXX:7:2216:29031:51113	ChrUn	43587821	43587852	+	+	32
@ST-E00126:264:HW3K2CCXX:8:2109:20770:31002	ChrUn	43587916	43587807	-	-	-108
@ST-E00126:264:HW3K2CCXX:7:1116:26849:15408	ChrUn	44752521	44752641	+	+	121
@ST-E00126:264:HW3K2CCXX:8:2104:24282:14406	ChrUn	44752532	44752641	+	+	110
@ST-E00126:264:HW3K2CCXX:8:2104:24271:14424	ChrUn	44752532	44752641	+	+	110
@ST-E00126:264:HW3K2CCXX:7:1101:22272:39721	ChrUn	44752536	44752641	+	+	106
@ST-E00126:264:HW3K2CCXX:8:1113:6806:65459	ChrUn	46142819	46142906	+	+	88
@ST-E00126:264:HW3K2CCXX:8:1113:6766:65494	ChrUn	46142819	46142906	+	+	88
@ST-E00126:264:HW3K2CCXX:8:1105:27164:11804	ChrUn	46142827	46142906	+	+	80
@ST-E00126:264:HW3K2CCXX:8:1105:27184:11769	ChrUn	46142827	46142906	+	+	80
@ST-E00126:264:HW3K2CCXX:8:2106:6461:41268	ChrUn	46142827	46142906	+	+	80
@ST-E00126:264:HW3K2CCXX:8:2215:6066:4579	ChrUn	46142827	46142906	+	+	80
@ST-E00126:264:HW3K2CCXX:8:1124:1742:62452	ChrUn	46142827	46142906	+	+	80
@ST-E00126:264:HW3K2CCXX:8:2202:14702:37577	ChrUn	46142827	46142906	+	+	80
@ST-E00126:264:HW3K2CCXX:8:1205:15300:47509	ChrUn	46142827	46142906	+	+	80
@ST-E00126:264:HW3K2CCXX:8:1114:23328:54524	ChrUn	46142828	46142906	+	+	79
@ST-E00126:264:HW3K2CCXX:8:2214:24119:19012	ChrUn	46142912	46142822	-	-	-89
@ST-E00126:264:HW3K2CCXX:8:2101:18710:50920	ChrUn	46142912	46142826	-	-	-85
@ST-E00126:264:HW3K2CCXX:8:2103:9861:38122	ChrUn	46142912	46142827	-	-	-84
@ST-E00126:264:HW3K2CCXX:8:1109:24119:52414	ChrUn	46142912	46142821	-	-	-90
@ST-E00126:264:HW3K2CCXX:8:1109:24018:52520	ChrUn	46142912	46142821	-	-	-90
@ST-E00126:264:HW3K2CCXX:8:1202:15493:43870	ChrUn	46142912	46142831	-	-	-80
@ST-E00126:264:HW3K2CCXX:8:1115:31416:32074	ChrUn	46142912	46142821	-	-	-90
@ST-E00126:264:HW3K2CCXX:8:2221:19492:53469	ChrUn	46142912	46142834	-	-	-77
@ST-E00126:264:HW3K2CCXX:8:1117:7750:47931	ChrUn	46142912	46142832	-	-	-79
@ST-E00126:264:HW3K2CCXX:8:2115:6461:56352	ChrUn	46142912	46142821	-	-	-90
@ST-E00126:264:HW3K2CCXX:8:2217:15311:9835	ChrUn	46142912	46142829	-	-	-82
@ST-E00126:264:HW3K2CCXX:8:1201:8430:27134	ChrUn	46142912	46142821	-	-	-90
@ST-E00126:264:HW3K2CCXX:8:2115:6563:56387	ChrUn	46142912	46142821	-	-	-90
@ST-E00126:264:HW3K2CCXX:8:2123:11708:13756	ChrUn	46142912	46142822	-	-	-89
@ST-E00126:264:HW3K2CCXX:8:1116:7040:23565	ChrUn	46142912	46142827	-	-	-84
@ST-E00126:264:HW3K2CCXX:8:2207:5284:62224	ChrUn	46142912	46142821	-	-	-90
@ST-E00126:264:HW3K2CCXX:7:1121:27235:1942	ChrUn	46191503	46191608	+	+	106
@ST-E00126:264:HW3K2CCXX:8:2103:19015:46665	ChrUn	46191507	46191608	+	+	102
@ST-E00126:264:HW3K2CCXX:8:2222:12540:71910	ChrUn	46191614	46191533	-	-	-80
@ST-E00126:264:HW3K2CCXX:7:1224:23683:26343	ChrUn	46264188	46264257	+	+	70
@ST-E00126:264:HW3K2CCXX:8:1119:31690:21227	ChrUn	46264263	46264204	-	-	-58
@ST-E00126:264:HW3K2CCXX:8:2213:7415:8112	ChrUn	46264263	46264199	-	-	-63
@ST-E00126:264:HW3K2CCXX:7:2215:31619:13756	ChrUn	46264263	46264195	-	-	-67
@ST-E00126:264:HW3K2CCXX:8:1111:4269:70346	ChrUn	46876498	46876613	+	+	116
@ST-E00126:264:HW3K2CCXX:8:1215:22749:71102	ChrUn	46876619	46876549	-	-	-69
@ST-E00126:264:HW3K2CCXX:8:2101:23632:10644	ChrUn	46983949	46984018	+	+	70
@ST-E00126:264:HW3K2CCXX:7:2214:21054:41093	ChrUn	46983952	46984018	+	+	67
@ST-E00126:264:HW3K2CCXX:7:2205:20628:48160	ChrUn	46983952	46984018	+	+	67
@ST-E00126:264:HW3K2CCXX:7:2224:1316:34184	ChrUn	46983952	46984018	+	+	67
@ST-E00126:264:HW3K2CCXX:7:1207:20476:36399	ChrUn	46983953	46984018	+	+	66
@ST-E00126:264:HW3K2CCXX:7:2205:13809:9202	ChrUn	46983953	46984018	+	+	66
@ST-E00126:264:HW3K2CCXX:8:1220:25063:58163	ChrUn	46983957	46984018	+	+	62
@ST-E00126:264:HW3K2CCXX:7:1224:5416:70645	ChrUn	46983959	46984018	+	+	60
@ST-E00126:264:HW3K2CCXX:8:1202:18040:52115	ChrUn	46983962	46984018	+	+	57
@ST-E00126:264:HW3K2CCXX:7:1109:20892:48371	ChrUn	46983966	46984018	+	+	53
@ST-E00126:264:HW3K2CCXX:7:1122:19451:18555	ChrUn	46983972	46984018	+	+	47
@ST-E00126:264:HW3K2CCXX:7:2204:4767:41849	ChrUn	46983972	46984018	+	+	47
@ST-E00126:264:HW3K2CCXX:7:1120:10064:53416	ChrUn	46984024	46983978	-	-	-45
@ST-E00126:264:HW3K2CCXX:7:2207:10693:24937	ChrUn	46984024	46983964	-	-	-59
@ST-E00126:264:HW3K2CCXX:8:2201:4472:55719	ChrUn	46984024	46983965	-	-	-58
@ST-E00126:264:HW3K2CCXX:7:1120:10145:53170	ChrUn	46984024	46983978	-	-	-45
@ST-E00126:264:HW3K2CCXX:7:2207:25388:45048	ChrUn	46984024	46983948	-	-	-75
@ST-E00126:264:HW3K2CCXX:7:2110:19096:4227	ChrUn	46984024	46983943	-	-	-80
@ST-E00126:264:HW3K2CCXX:8:1213:5497:67972	ChrUn	46984024	46983957	-	-	-66
@ST-E00126:264:HW3K2CCXX:7:1205:9749:51184	ChrUn	46984024	46983959	-	-	-64
@ST-E00126:264:HW3K2CCXX:7:2205:18862:35608	ChrUn	46984024	46983941	-	-	-82
@ST-E00126:264:HW3K2CCXX:7:2118:19015:46560	ChrUn	46984024	46983949	-	-	-74
@ST-E00126:264:HW3K2CCXX:7:1111:5183:24989	ChrUn	48154749	48154825	+	+	77
@ST-E00126:264:HW3K2CCXX:7:1116:20628:9308	ChrUn	48154784	48154825	+	+	42
@ST-E00126:264:HW3K2CCXX:7:1109:2331:57319	ChrUn	48208025	48208132	+	+	108
@ST-E00126:264:HW3K2CCXX:7:1210:22252:26888	ChrUn	49320336	49320383	+	+	48
@ST-E00126:264:HW3K2CCXX:8:1116:3254:42851	ChrUn	49320344	49320383	+	+	40
@ST-E00126:264:HW3K2CCXX:8:2102:2849:35291	ChrUn	49320389	49320334	-	-	-54
@ST-E00126:264:HW3K2CCXX:7:2211:29711:24022	ChrUn	49920878	49920979	+	+	102
@ST-E00126:264:HW3K2CCXX:8:2108:13920:40864	ChrUn	50968857	50968761	-	-	-95
@ST-E00126:264:HW3K2CCXX:3:1124:26423:45400	ChrUn	51020546	51020445	-	-	-100
@ST-E00126:264:HW3K2CCXX:7:2217:3731:31722	ChrUn	51020546	51020446	-	-	-99
@ST-E00126:264:HW3K2CCXX:7:2203:15412:58216	ChrUn	51535972	51536042	+	+	71
@ST-E00126:264:HW3K2CCXX:8:2120:20638:13228	ChrUn	51535996	51536042	+	+	47
@ST-E00126:264:HW3K2CCXX:7:1101:19126:57090	ChrUn	51536048	51535996	-	-	-51
@ST-E00126:264:HW3K2CCXX:8:2217:11850:70434	ChrUn	51536048	51536003	-	-	-44
@ST-E00126:264:HW3K2CCXX:7:1107:17523:49355	ChrUn	52777909	52778014	+	+	106
@ST-E00126:264:HW3K2CCXX:7:2219:9191:11013	ChrUn	52778020	52777888	-	-	-131
@ST-E00126:264:HW3K2CCXX:7:2219:9394:11013	ChrUn	52778020	52777888	-	-	-131
@ST-E00126:264:HW3K2CCXX:7:2219:9140:11031	ChrUn	52778020	52777888	-	-	-131
@ST-E00126:264:HW3K2CCXX:7:2104:7852:58725	ChrUn	52778020	52777947	-	-	-72
@ST-E00126:264:HW3K2CCXX:8:2102:12063:39124	ChrUn	52778020	52777974	-	-	-45
@ST-E00126:264:HW3K2CCXX:8:1215:23886:71207	ChrUn	53100726	53100818	+	+	93
@ST-E00126:264:HW3K2CCXX:7:1206:7953:11963	ChrUn	53100735	53100818	+	+	84
@ST-E00126:264:HW3K2CCXX:7:1206:7801:12261	ChrUn	53100735	53100818	+	+	84
@ST-E00126:264:HW3K2CCXX:7:1206:7710:12138	ChrUn	53100735	53100818	+	+	84
@ST-E00126:264:HW3K2CCXX:7:1209:16112:31441	ChrUn	53100757	53100818	+	+	62
@ST-E00126:264:HW3K2CCXX:7:1209:16833:56844	ChrUn	53100766	53100818	+	+	53
@ST-E00126:264:HW3K2CCXX:7:1117:1438:4720	ChrUn	53100824	53100743	-	-	-80
@ST-E00126:264:HW3K2CCXX:7:1224:18061:30879	ChrUn	53100824	53100754	-	-	-69
@ST-E00126:264:HW3K2CCXX:7:2108:10145:14353	ChrUn	53100824	53100717	-	-	-106
@ST-E00126:264:HW3K2CCXX:7:1209:24231:65054	ChrUn	53100824	53100796	-	-	-27
@ST-E00126:264:HW3K2CCXX:7:1209:24302:65072	ChrUn	53100824	53100796	-	-	-27
@ST-E00126:264:HW3K2CCXX:7:2110:27184:45171	ChrUn	53100824	53100773	-	-	-50
@ST-E00126:264:HW3K2CCXX:7:2218:25144:8025	ChrUn	53100824	53100744	-	-	-79
@ST-E00126:264:HW3K2CCXX:7:2218:25175:7972	ChrUn	53100824	53100744	-	-	-79
@ST-E00126:264:HW3K2CCXX:8:1211:28483:7620	ChrUn	53457691	53457812	+	+	122
@ST-E00126:264:HW3K2CCXX:7:1102:27854:25200	ChrUn	53457818	53457699	-	-	-118
@ST-E00126:264:HW3K2CCXX:7:2121:20740:29929	ChrUn	53457818	53457717	-	-	-100
@ST-E00126:264:HW3K2CCXX:7:2124:26382:28206	ChrUn	53457818	53457734	-	-	-83
@ST-E00126:264:HW3K2CCXX:7:2217:30726:19522	ChrUn	53826471	53826540	+	+	70
@ST-E00126:264:HW3K2CCXX:8:2221:3305:52080	ChrUn	53826546	53826451	-	-	-94
@ST-E00126:264:HW3K2CCXX:8:1201:10247:68078	ChrUn	54385000	54385061	+	+	62
@ST-E00126:264:HW3K2CCXX:8:1110:13514:10802	ChrUn	54385019	54385061	+	+	43
@ST-E00126:264:HW3K2CCXX:7:1110:15696:60958	ChrUn	54385025	54385061	+	+	37
@ST-E00126:264:HW3K2CCXX:8:1216:23987:5071	ChrUn	54385067	54385025	-	-	-41
@ST-E00126:264:HW3K2CCXX:7:1214:23287:31494	ChrUn	54947804	54947776	-	-	-27
@ST-E00126:264:HW3K2CCXX:7:1210:26047:31424	ChrUn	55959060	55959147	+	+	88
@ST-E00126:264:HW3K2CCXX:7:1108:3254:22563	ChrUn	56356251	56356324	+	+	74
@ST-E00126:264:HW3K2CCXX:8:2101:11251:6917	ChrUn	56356264	56356324	+	+	61
@ST-E00126:264:HW3K2CCXX:7:1201:15199:19030	ChrUn	56356330	56356260	-	-	-69
@ST-E00126:264:HW3K2CCXX:7:2222:26951:13756	ChrUn	56356330	56356280	-	-	-49
@ST-E00126:264:HW3K2CCXX:8:2206:20161:32865	ChrUn	56797350	56797471	+	+	122
@ST-E00126:264:HW3K2CCXX:8:2203:30929:55948	ChrUn	56797477	56797358	-	-	-118
@ST-E00126:264:HW3K2CCXX:8:1221:6776:11330	ChrUn	57100117	57100177	+	+	61
@ST-E00126:264:HW3K2CCXX:4:1104:4482:11998	ChrUn	57100183	57100128	-	-	-54
@ST-E00126:264:HW3K2CCXX:7:1121:6126:38122	ChrUn	57100183	57100115	-	-	-67
@ST-E00126:264:HW3K2CCXX:7:2215:24190:16674	ChrUn	58521769	58521822	+	+	54
@ST-E00126:264:HW3K2CCXX:7:1120:22567:45681	ChrUn	58769911	58769885	-	-	-25
@ST-E00126:264:HW3K2CCXX:7:1108:12621:57178	ChrUn	58769911	58769857	-	-	-53
@ST-E00126:264:HW3K2CCXX:7:2209:32217:60677	ChrUn	58769911	58769869	-	-	-41
@ST-E00126:264:HW3K2CCXX:7:2219:4361:45435	ChrUn	58769911	58769855	-	-	-55
@ST-E00126:264:HW3K2CCXX:8:1201:19410:49918	ChrUn	58769911	58769836	-	-	-74
@ST-E00126:264:HW3K2CCXX:7:2111:10105:10978	ChrUn	58769911	58769861	-	-	-49
@ST-E00126:264:HW3K2CCXX:7:1216:31791:27099	ChrUn	58769911	58769879	-	-	-31
@ST-E00126:264:HW3K2CCXX:7:2206:13352:70434	ChrUn	58769911	58769842	-	-	-68
@ST-E00126:264:HW3K2CCXX:7:2216:18944:56458	ChrUn	58769911	58769861	-	-	-49
@ST-E00126:264:HW3K2CCXX:7:1208:25296:54242	ChrUn	58769911	58769859	-	-	-51
@ST-E00126:264:HW3K2CCXX:8:1201:19380:49935	ChrUn	58769911	58769836	-	-	-74
@ST-E00126:264:HW3K2CCXX:8:1115:27722:14670	ChrUn	58769911	58769880	-	-	-30
@ST-E00126:264:HW3K2CCXX:8:2207:27671:31072	ChrUn	58769911	58769875	-	-	-35
@ST-E00126:264:HW3K2CCXX:7:2213:4665:70223	ChrUn	58769911	58769857	-	-	-53
@ST-E00126:264:HW3K2CCXX:7:1201:12520:25183	ChrUn	58769911	58769870	-	-	-40
@ST-E00126:264:HW3K2CCXX:7:2203:4087:63630	ChrUn	58769911	58769875	-	-	-35
@ST-E00126:264:HW3K2CCXX:7:1204:5558:28910	ChrUn	58778858	58778792	-	-	-65
@ST-E00126:264:HW3K2CCXX:7:2203:6644:50375	ChrUn	59409427	59409486	+	+	60
@ST-E00126:264:HW3K2CCXX:8:2218:24170:68641	ChrUn	59409492	59409435	-	-	-56
@ST-E00126:264:HW3K2CCXX:7:2205:30787:2294	ChrUn	60268657	60268731	+	+	75
@ST-E00126:264:HW3K2CCXX:8:2122:21399:1924	ChrUn	60268685	60268731	+	+	47
@ST-E00126:264:HW3K2CCXX:8:2106:29264:39739	ChrUn	60268687	60268731	+	+	45
@ST-E00126:264:HW3K2CCXX:7:1216:3589:65793	ChrUn	60268709	60268731	+	+	23
@ST-E00126:264:HW3K2CCXX:7:2113:4472:7691	ChrUn	60268737	60268707	-	-	-29
@ST-E00126:264:HW3K2CCXX:7:1203:27600:52889	ChrUn	61294107	61294147	+	+	41
@ST-E00126:264:HW3K2CCXX:8:1120:6918:23319	ChrUn	61294153	61294113	-	-	-39
@ST-E00126:264:HW3K2CCXX:8:2204:11647:62417	ChrUn	61294153	61294088	-	-	-64
@ST-E00126:264:HW3K2CCXX:7:1116:16944:38895	ChrUn	63536583	63536715	+	+	133
@ST-E00126:264:HW3K2CCXX:8:1219:7811:5634	ChrUn	63890586	63890655	+	+	70
@ST-E00126:264:HW3K2CCXX:7:2207:27164:62400	ChrUn	64537654	64537628	-	-	-25
@ST-E00126:264:HW3K2CCXX:7:1124:6989:49883	ChrUn	64537654	64537614	-	-	-39
@ST-E00126:264:HW3K2CCXX:7:1120:7801:37049	ChrUn	64537654	64537617	-	-	-36
@ST-E00126:264:HW3K2CCXX:7:1112:19837:8253	ChrUn	64537654	64537588	-	-	-65
@ST-E00126:264:HW3K2CCXX:8:1120:6076:70592	ChrUn	64537654	64537588	-	-	-65
@ST-E00126:264:HW3K2CCXX:8:2116:19593:43694	ChrUn	64537654	64537591	-	-	-62
@ST-E00126:264:HW3K2CCXX:8:2214:6715:23003	ChrUn	65015955	65015936	-	-	-18
@ST-E00126:264:HW3K2CCXX:7:2210:7953:12209	ChrUn	66337072	66337051	-	-	-20
@ST-E00126:264:HW3K2CCXX:7:2109:10399:55368	ChrUn	66337072	66337023	-	-	-48
@ST-E00126:264:HW3K2CCXX:7:2108:28219:34236	ChrUn	68347973	68348061	+	+	89
@ST-E00126:264:HW3K2CCXX:7:1211:14986:10292	ChrUn	68496599	68496715	+	+	117
@ST-E00126:264:HW3K2CCXX:5:2119:13372:27327	ChrUn	68496606	68496715	+	+	110
@ST-E00126:264:HW3K2CCXX:8:2103:15848:72754	ChrUn	68496606	68496715	+	+	110
@ST-E00126:264:HW3K2CCXX:3:2216:14935:40477	ChrUn	68496606	68496715	+	+	110
@ST-E00126:264:HW3K2CCXX:4:2206:22495:42534	ChrUn	68496606	68496715	+	+	110
@ST-E00126:264:HW3K2CCXX:3:1115:26819:67709	ChrUn	68496606	68496715	+	+	110
@ST-E00317:214:H33T5ALXX:1:2220:24200:68728	ChrUn	68496606	68496715	+	+	110
@ST-E00126:264:HW3K2CCXX:4:2215:2737:59323	ChrUn	68496606	68496715	+	+	110
@ST-E00126:264:HW3K2CCXX:4:2206:22485:42517	ChrUn	68496606	68496715	+	+	110
@ST-E00126:264:HW3K2CCXX:4:2124:30086:42851	ChrUn	68496606	68496715	+	+	110
@ST-E00126:264:HW3K2CCXX:8:1102:30442:45400	ChrUn	68496607	68496715	+	+	109
@ST-E00317:214:H33T5ALXX:1:2217:13585:72807	ChrUn	68496607	68496715	+	+	109
@ST-E00126:264:HW3K2CCXX:8:1102:30421:45400	ChrUn	68496607	68496715	+	+	109
@ST-E00126:264:HW3K2CCXX:3:2220:28929:57372	ChrUn	68496607	68496715	+	+	109
@ST-E00126:264:HW3K2CCXX:8:2205:14397:44081	ChrUn	68496607	68496715	+	+	109
@ST-E00126:264:HW3K2CCXX:4:1101:21085:56370	ChrUn	68496607	68496715	+	+	109
@ST-E00126:264:HW3K2CCXX:3:2223:10318:70486	ChrUn	68496608	68496715	+	+	108
@ST-E00126:264:HW3K2CCXX:3:1202:15361:57038	ChrUn	68496608	68496715	+	+	108
@ST-E00126:264:HW3K2CCXX:4:1222:18893:13474	ChrUn	68496608	68496715	+	+	108
@ST-E00126:264:HW3K2CCXX:3:1215:8978:67006	ChrUn	68496608	68496715	+	+	108
@ST-E00126:264:HW3K2CCXX:4:2218:23937:35397	ChrUn	68496608	68496715	+	+	108
@ST-E00126:264:HW3K2CCXX:3:1215:8968:67093	ChrUn	68496608	68496715	+	+	108
@ST-E00126:264:HW3K2CCXX:3:1205:29427:11470	ChrUn	68496609	68496715	+	+	107
@ST-E00126:264:HW3K2CCXX:3:2110:7770:45576	ChrUn	68496609	68496715	+	+	107
@ST-E00126:264:HW3K2CCXX:3:2209:22353:32056	ChrUn	68496609	68496715	+	+	107
@ST-E00126:264:HW3K2CCXX:8:1102:20293:37559	ChrUn	68496609	68496715	+	+	107
@ST-E00126:264:HW3K2CCXX:8:1119:19806:61116	ChrUn	68496609	68496715	+	+	107
@ST-E00126:264:HW3K2CCXX:3:1217:29559:36135	ChrUn	68496610	68496715	+	+	106
@ST-E00126:264:HW3K2CCXX:4:2123:30391:61028	ChrUn	68496610	68496715	+	+	106
@ST-E00126:264:HW3K2CCXX:4:2207:5528:41268	ChrUn	68496610	68496715	+	+	106
@ST-E00126:264:HW3K2CCXX:4:1222:30553:60782	ChrUn	68496610	68496715	+	+	106
@ST-E00126:264:HW3K2CCXX:5:2213:10358:50797	ChrUn	68496610	68496715	+	+	106
@ST-E00126:264:HW3K2CCXX:3:1216:22100:42692	ChrUn	68496610	68496715	+	+	106
@ST-E00126:264:HW3K2CCXX:4:2120:8349:34658	ChrUn	68496610	68496715	+	+	106
@ST-E00126:264:HW3K2CCXX:4:2115:27123:31670	ChrUn	68496611	68496715	+	+	105
@ST-E00317:214:H33T5ALXX:1:1215:8826:57319	ChrUn	68496612	68496715	+	+	104
@ST-E00126:264:HW3K2CCXX:5:1121:9283:60149	ChrUn	68496612	68496715	+	+	104
@ST-E00126:264:HW3K2CCXX:8:2217:28361:62681	ChrUn	68496612	68496715	+	+	104
@ST-E00126:264:HW3K2CCXX:3:1108:17178:39370	ChrUn	68496612	68496715	+	+	104
@ST-E00126:264:HW3K2CCXX:8:2121:29325:2329	ChrUn	68496612	68496715	+	+	104
@ST-E00126:264:HW3K2CCXX:3:1108:17310:39282	ChrUn	68496612	68496715	+	+	104
@ST-E00126:264:HW3K2CCXX:3:1111:1793:12613	ChrUn	68496612	68496715	+	+	104
@ST-E00126:264:HW3K2CCXX:3:1114:5660:58866	ChrUn	68496613	68496715	+	+	103
@ST-E00126:264:HW3K2CCXX:4:2213:4198:68113	ChrUn	68496614	68496715	+	+	102
@ST-E00126:264:HW3K2CCXX:4:2213:4290:68131	ChrUn	68496614	68496715	+	+	102
@ST-E00126:264:HW3K2CCXX:3:2108:17279:31916	ChrUn	68496614	68496715	+	+	102
@ST-E00126:264:HW3K2CCXX:3:2116:16376:50322	ChrUn	68496614	68496715	+	+	102
@ST-E00126:264:HW3K2CCXX:4:1120:31436:22968	ChrUn	68496614	68496715	+	+	102
@ST-E00126:264:HW3K2CCXX:3:2105:20892:57126	ChrUn	68496615	68496715	+	+	101
@ST-E00126:264:HW3K2CCXX:4:2114:8278:29121	ChrUn	68496615	68496715	+	+	101
@ST-E00126:264:HW3K2CCXX:5:2105:31416:22370	ChrUn	68496615	68496715	+	+	101
@ST-E00126:264:HW3K2CCXX:4:1212:3701:9941	ChrUn	68496616	68496715	+	+	100
@ST-E00126:264:HW3K2CCXX:3:1107:7730:51025	ChrUn	68496616	68496715	+	+	100
@ST-E00126:264:HW3K2CCXX:4:2106:13951:46191	ChrUn	68496617	68496715	+	+	99
@ST-E00126:264:HW3K2CCXX:5:1208:3488:16815	ChrUn	68496618	68496715	+	+	98
@ST-E00126:264:HW3K2CCXX:5:1116:22556:34940	ChrUn	68496618	68496715	+	+	98
@ST-E00126:264:HW3K2CCXX:5:2102:22810:30703	ChrUn	68496618	68496715	+	+	98
@ST-E00126:264:HW3K2CCXX:8:1211:4026:23477	ChrUn	68496618	68496715	+	+	98
@ST-E00126:264:HW3K2CCXX:3:1203:21856:6407	ChrUn	68496619	68496715	+	+	97
@ST-E00126:264:HW3K2CCXX:8:1114:24606:44714	ChrUn	68496619	68496715	+	+	97
@ST-E00126:264:HW3K2CCXX:5:2114:14052:4280	ChrUn	68496619	68496715	+	+	97
@ST-E00126:264:HW3K2CCXX:3:1211:15351:65459	ChrUn	68496619	68496715	+	+	97
@ST-E00126:264:HW3K2CCXX:3:2117:31477:8587	ChrUn	68496619	68496715	+	+	97
@ST-E00126:264:HW3K2CCXX:7:2221:20172:48810	ChrUn	68496619	68496715	+	+	97
@ST-E00126:264:HW3K2CCXX:3:1203:21846:6390	ChrUn	68496619	68496715	+	+	97
@ST-E00126:264:HW3K2CCXX:3:2211:6451:73141	ChrUn	68496619	68496715	+	+	97
@ST-E00126:264:HW3K2CCXX:4:1204:24413:33727	ChrUn	68496619	68496715	+	+	97
@ST-E00126:264:HW3K2CCXX:3:1123:22242:26835	ChrUn	68496620	68496715	+	+	96
@ST-E00126:264:HW3K2CCXX:3:1119:24383:31388	ChrUn	68496620	68496715	+	+	96
@ST-E00126:264:HW3K2CCXX:5:2113:24728:59833	ChrUn	68496620	68496715	+	+	96
@ST-E00126:264:HW3K2CCXX:5:2111:2767:64158	ChrUn	68496620	68496715	+	+	96
@ST-E00126:264:HW3K2CCXX:5:2110:13829:68658	ChrUn	68496620	68496715	+	+	96
@ST-E00126:264:HW3K2CCXX:4:1115:30472:11558	ChrUn	68496620	68496715	+	+	96
@ST-E00126:264:HW3K2CCXX:3:2116:18578:61521	ChrUn	68496621	68496715	+	+	95
@ST-E00126:264:HW3K2CCXX:3:1120:2503:62083	ChrUn	68496621	68496715	+	+	95
@ST-E00126:264:HW3K2CCXX:4:2217:27194:57319	ChrUn	68496621	68496715	+	+	95
@ST-E00126:264:HW3K2CCXX:4:1220:3051:63771	ChrUn	68496621	68496715	+	+	95
@ST-E00126:264:HW3K2CCXX:3:1120:2909:62329	ChrUn	68496621	68496715	+	+	95
@ST-E00126:264:HW3K2CCXX:4:1207:11809:42798	ChrUn	68496621	68496715	+	+	95
@ST-E00126:264:HW3K2CCXX:5:1122:9577:22757	ChrUn	68496622	68496715	+	+	94
@ST-E00126:264:HW3K2CCXX:5:2119:10896:59358	ChrUn	68496622	68496715	+	+	94
@ST-E00126:264:HW3K2CCXX:5:2205:21623:7444	ChrUn	68496622	68496715	+	+	94
@ST-E00126:264:HW3K2CCXX:3:1117:19289:44327	ChrUn	68496622	68496715	+	+	94
@ST-E00126:264:HW3K2CCXX:4:1208:15351:51711	ChrUn	68496622	68496715	+	+	94
@ST-E00126:264:HW3K2CCXX:3:1123:5731:59868	ChrUn	68496623	68496715	+	+	93
@ST-E00126:264:HW3K2CCXX:8:1121:16366:68764	ChrUn	68496623	68496715	+	+	93
@ST-E00126:264:HW3K2CCXX:4:2201:8044:18239	ChrUn	68496623	68496715	+	+	93
@ST-E00126:264:HW3K2CCXX:5:1101:5091:53522	ChrUn	68496623	68496715	+	+	93
@ST-E00126:264:HW3K2CCXX:5:1203:7334:31072	ChrUn	68496623	68496715	+	+	93
@ST-E00126:264:HW3K2CCXX:3:1210:4868:48002	ChrUn	68496623	68496715	+	+	93
@ST-E00126:264:HW3K2CCXX:4:2203:15676:8112	ChrUn	68496624	68496715	+	+	92
@ST-E00126:264:HW3K2CCXX:4:1116:7699:12965	ChrUn	68496624	68496715	+	+	92
@ST-E00126:264:HW3K2CCXX:4:1215:10805:28365	ChrUn	68496624	68496715	+	+	92
@ST-E00126:264:HW3K2CCXX:4:2212:15980:16727	ChrUn	68496624	68496715	+	+	92
@ST-E00126:264:HW3K2CCXX:4:2213:15524:31476	ChrUn	68496624	68496715	+	+	92
@ST-E00126:264:HW3K2CCXX:8:1220:14996:52221	ChrUn	68496624	68496715	+	+	92
@ST-E00126:264:HW3K2CCXX:3:1206:7273:45136	ChrUn	68496625	68496715	+	+	91
@ST-E00317:214:H33T5ALXX:1:1214:21887:9554	ChrUn	68496625	68496715	+	+	91
@ST-E00126:264:HW3K2CCXX:5:1209:22019:35344	ChrUn	68496625	68496715	+	+	91
@ST-E00126:264:HW3K2CCXX:3:2116:31883:12490	ChrUn	68496625	68496715	+	+	91
@ST-E00126:264:HW3K2CCXX:3:2205:8105:46648	ChrUn	68496625	68496715	+	+	91
@ST-E00126:264:HW3K2CCXX:3:2109:15990:73071	ChrUn	68496625	68496715	+	+	91
@ST-E00126:264:HW3K2CCXX:3:1118:30188:28681	ChrUn	68496625	68496715	+	+	91
@ST-E00126:264:HW3K2CCXX:3:2205:8115:46630	ChrUn	68496625	68496715	+	+	91
@ST-E00126:264:HW3K2CCXX:4:2107:26951:7638	ChrUn	68496626	68496715	+	+	90
@ST-E00126:264:HW3K2CCXX:3:1122:15493:28505	ChrUn	68496626	68496715	+	+	90
@ST-E00126:264:HW3K2CCXX:3:2207:6877:5810	ChrUn	68496626	68496715	+	+	90
@ST-E00126:264:HW3K2CCXX:8:1116:12550:26396	ChrUn	68496626	68496715	+	+	90
@ST-E00126:264:HW3K2CCXX:4:2212:20222:65740	ChrUn	68496626	68496715	+	+	90
@ST-E00126:264:HW3K2CCXX:3:1112:31061:45452	ChrUn	68496626	68496715	+	+	90
@ST-E00126:264:HW3K2CCXX:4:2206:10419:32338	ChrUn	68496626	68496715	+	+	90
@ST-E00126:264:HW3K2CCXX:8:1205:25530:63191	ChrUn	68496626	68496715	+	+	90
@ST-E00126:264:HW3K2CCXX:3:2219:27976:68025	ChrUn	68496626	68496715	+	+	90
@ST-E00126:264:HW3K2CCXX:8:1103:9820:6864	ChrUn	68496626	68496715	+	+	90
@ST-E00126:264:HW3K2CCXX:8:1208:26534:53504	ChrUn	68496626	68496715	+	+	90
@ST-E00126:264:HW3K2CCXX:3:2207:7659:53012	ChrUn	68496626	68496715	+	+	90
@ST-E00126:264:HW3K2CCXX:3:2205:26210:33885	ChrUn	68496626	68496715	+	+	90
@ST-E00126:264:HW3K2CCXX:8:2208:21755:45154	ChrUn	68496626	68496715	+	+	90
@ST-E00126:264:HW3K2CCXX:3:1220:29376:42394	ChrUn	68496626	68496715	+	+	90
@ST-E00126:264:HW3K2CCXX:3:2212:19421:13756	ChrUn	68496626	68496715	+	+	90
@ST-E00126:264:HW3K2CCXX:3:2109:26849:43325	ChrUn	68496626	68496715	+	+	90
@ST-E00317:214:H33T5ALXX:1:1118:17929:28998	ChrUn	68496626	68496715	+	+	90
@ST-E00126:264:HW3K2CCXX:5:1124:14296:9167	ChrUn	68496626	68496715	+	+	90
@ST-E00126:264:HW3K2CCXX:5:2124:10287:58339	ChrUn	68496627	68496715	+	+	89
@ST-E00126:264:HW3K2CCXX:8:1115:8379:70152	ChrUn	68496627	68496715	+	+	89
@ST-E00126:264:HW3K2CCXX:6:2218:11403:31722	ChrUn	68496627	68496715	+	+	89
@ST-E00126:264:HW3K2CCXX:3:2210:27894:8394	ChrUn	68496627	68496715	+	+	89
@ST-E00126:264:HW3K2CCXX:5:1202:5649:4807	ChrUn	68496627	68496715	+	+	89
@ST-E00126:264:HW3K2CCXX:4:1211:8065:49531	ChrUn	68496627	68496715	+	+	89
@ST-E00126:264:HW3K2CCXX:4:1120:31213:27925	ChrUn	68496627	68496715	+	+	89
@ST-E00126:264:HW3K2CCXX:3:1101:18791:47615	ChrUn	68496627	68496715	+	+	89
@ST-E00317:214:H33T5ALXX:1:1118:13646:53363	ChrUn	68496627	68496715	+	+	89
@ST-E00126:264:HW3K2CCXX:3:1201:29234:51957	ChrUn	68496627	68496715	+	+	89
@ST-E00126:264:HW3K2CCXX:3:1102:25570:23003	ChrUn	68496627	68496715	+	+	89
@ST-E00126:264:HW3K2CCXX:5:2124:10257:58286	ChrUn	68496627	68496715	+	+	89
@ST-E00126:264:HW3K2CCXX:4:1120:31974:34799	ChrUn	68496627	68496715	+	+	89
@ST-E00317:214:H33T5ALXX:1:1118:13646:53399	ChrUn	68496627	68496715	+	+	89
@ST-E00126:264:HW3K2CCXX:8:2114:6005:25218	ChrUn	68496627	68496715	+	+	89
@ST-E00317:214:H33T5ALXX:1:1216:2463:42042	ChrUn	68496627	68496715	+	+	89
@ST-E00126:264:HW3K2CCXX:3:2103:8643:64456	ChrUn	68496627	68496715	+	+	89
@ST-E00126:264:HW3K2CCXX:8:2205:5639:47298	ChrUn	68496628	68496715	+	+	88
@ST-E00126:264:HW3K2CCXX:4:2217:23723:13263	ChrUn	68496628	68496715	+	+	88
@ST-E00126:264:HW3K2CCXX:3:1109:24850:21719	ChrUn	68496628	68496715	+	+	88
@ST-E00126:264:HW3K2CCXX:3:2118:31233:66601	ChrUn	68496628	68496715	+	+	88
@ST-E00126:264:HW3K2CCXX:5:2214:8501:32426	ChrUn	68496628	68496715	+	+	88
@ST-E00126:264:HW3K2CCXX:4:2114:10531:45611	ChrUn	68496628	68496715	+	+	88
@ST-E00317:214:H33T5ALXX:1:1218:19421:40723	ChrUn	68496628	68496715	+	+	88
@ST-E00126:264:HW3K2CCXX:3:1104:1164:9695	ChrUn	68496628	68496715	+	+	88
@ST-E00126:264:HW3K2CCXX:5:2221:29812:60729	ChrUn	68496629	68496715	+	+	87
@ST-E00126:264:HW3K2CCXX:5:1117:28006:64175	ChrUn	68496629	68496715	+	+	87
@ST-E00126:264:HW3K2CCXX:8:2218:13788:60536	ChrUn	68496629	68496715	+	+	87
@ST-E00126:264:HW3K2CCXX:5:2210:19613:18625	ChrUn	68496629	68496715	+	+	87
@ST-E00126:264:HW3K2CCXX:4:1105:31335:2258	ChrUn	68496629	68496715	+	+	87
@ST-E00126:264:HW3K2CCXX:4:1115:5446:8288	ChrUn	68496629	68496715	+	+	87
@ST-E00126:264:HW3K2CCXX:4:2121:19522:43325	ChrUn	68496629	68496715	+	+	87
@ST-E00126:264:HW3K2CCXX:3:2118:7436:30756	ChrUn	68496629	68496715	+	+	87
@ST-E00126:264:HW3K2CCXX:3:2117:3457:40073	ChrUn	68496629	68496715	+	+	87
@ST-E00126:264:HW3K2CCXX:4:2209:23317:33445	ChrUn	68496629	68496715	+	+	87
@ST-E00126:264:HW3K2CCXX:8:2121:8389:28505	ChrUn	68496629	68496715	+	+	87
@ST-E00126:264:HW3K2CCXX:3:2106:4990:53944	ChrUn	68496630	68496715	+	+	86
@ST-E00126:264:HW3K2CCXX:5:2208:19400:10029	ChrUn	68496630	68496715	+	+	86
@ST-E00126:264:HW3K2CCXX:3:1224:7811:22370	ChrUn	68496630	68496715	+	+	86
@ST-E00126:264:HW3K2CCXX:5:2208:19136:9607	ChrUn	68496630	68496715	+	+	86
@ST-E00126:264:HW3K2CCXX:3:2224:10906:41374	ChrUn	68496630	68496715	+	+	86
@ST-E00126:264:HW3K2CCXX:3:2110:16153:13650	ChrUn	68496630	68496715	+	+	86
@ST-E00126:264:HW3K2CCXX:3:2224:9008:61679	ChrUn	68496630	68496715	+	+	86
@ST-E00317:214:H33T5ALXX:1:1112:18619:42675	ChrUn	68496631	68496715	+	+	85
@ST-E00126:264:HW3K2CCXX:5:1106:30218:60308	ChrUn	68496631	68496715	+	+	85
@ST-E00126:264:HW3K2CCXX:4:2216:10744:16305	ChrUn	68496631	68496715	+	+	85
@ST-E00126:264:HW3K2CCXX:3:2102:12571:35994	ChrUn	68496631	68496715	+	+	85
@ST-E00126:264:HW3K2CCXX:3:1209:5203:22634	ChrUn	68496631	68496715	+	+	85
@ST-E00126:264:HW3K2CCXX:5:1105:15970:24550	ChrUn	68496631	68496715	+	+	85
@ST-E00126:264:HW3K2CCXX:5:1122:9678:19170	ChrUn	68496631	68496715	+	+	85
@ST-E00126:264:HW3K2CCXX:3:1120:32461:43413	ChrUn	68496631	68496715	+	+	85
@ST-E00126:264:HW3K2CCXX:5:2202:23744:30949	ChrUn	68496631	68496715	+	+	85
@ST-E00126:264:HW3K2CCXX:4:1106:9790:53574	ChrUn	68496631	68496715	+	+	85
@ST-E00126:264:HW3K2CCXX:5:1209:32146:62452	ChrUn	68496632	68496715	+	+	84
@ST-E00126:264:HW3K2CCXX:4:2217:22120:65511	ChrUn	68496632	68496715	+	+	84
@ST-E00126:264:HW3K2CCXX:6:1211:3833:60976	ChrUn	68496632	68496715	+	+	84
@ST-E00126:264:HW3K2CCXX:4:1206:20517:62136	ChrUn	68496632	68496715	+	+	84
@ST-E00126:264:HW3K2CCXX:4:1221:18781:56563	ChrUn	68496632	68496715	+	+	84
@ST-E00126:264:HW3K2CCXX:3:2103:18152:65845	ChrUn	68496632	68496715	+	+	84
@ST-E00126:264:HW3K2CCXX:5:2116:13362:10503	ChrUn	68496632	68496715	+	+	84
@ST-E00126:264:HW3K2CCXX:4:2124:9932:34834	ChrUn	68496632	68496715	+	+	84
@ST-E00126:264:HW3K2CCXX:4:2120:29508:72438	ChrUn	68496632	68496715	+	+	84
@ST-E00126:264:HW3K2CCXX:5:2209:9567:16445	ChrUn	68496632	68496715	+	+	84
@ST-E00126:264:HW3K2CCXX:3:1103:7547:59569	ChrUn	68496632	68496715	+	+	84
@ST-E00126:264:HW3K2CCXX:4:2217:2260:55438	ChrUn	68496632	68496715	+	+	84
@ST-E00126:264:HW3K2CCXX:3:1222:12124:65423	ChrUn	68496633	68496715	+	+	83
@ST-E00126:264:HW3K2CCXX:4:1120:31619:66250	ChrUn	68496633	68496715	+	+	83
@ST-E00126:264:HW3K2CCXX:4:1206:5802:35660	ChrUn	68496633	68496715	+	+	83
@ST-E00126:264:HW3K2CCXX:4:2120:6685:45558	ChrUn	68496633	68496715	+	+	83
@ST-E00126:264:HW3K2CCXX:8:1222:11444:9396	ChrUn	68496633	68496715	+	+	83
@ST-E00126:264:HW3K2CCXX:4:1111:5446:44679	ChrUn	68496633	68496715	+	+	83
@ST-E00126:264:HW3K2CCXX:8:1107:16559:30246	ChrUn	68496634	68496715	+	+	82
@ST-E00126:264:HW3K2CCXX:5:1212:18304:22475	ChrUn	68496634	68496715	+	+	82
@ST-E00126:264:HW3K2CCXX:4:2122:20476:33199	ChrUn	68496634	68496715	+	+	82
@ST-E00126:264:HW3K2CCXX:4:2123:19207:26818	ChrUn	68496634	68496715	+	+	82
@ST-E00126:264:HW3K2CCXX:5:2204:17015:3436	ChrUn	68496634	68496715	+	+	82
@ST-E00126:264:HW3K2CCXX:5:1203:14560:38069	ChrUn	68496635	68496715	+	+	81
@ST-E00126:264:HW3K2CCXX:4:2121:4624:18608	ChrUn	68496635	68496715	+	+	81
@ST-E00126:264:HW3K2CCXX:8:2105:21653:62206	ChrUn	68496635	68496715	+	+	81
@ST-E00126:264:HW3K2CCXX:5:2203:13798:59182	ChrUn	68496635	68496715	+	+	81
@ST-E00126:264:HW3K2CCXX:5:2121:9567:37999	ChrUn	68496635	68496715	+	+	81
@ST-E00126:264:HW3K2CCXX:3:1115:22627:31547	ChrUn	68496635	68496715	+	+	81
@ST-E00126:264:HW3K2CCXX:4:2220:6593:19557	ChrUn	68496635	68496715	+	+	81
@ST-E00126:264:HW3K2CCXX:8:2215:16528:33252	ChrUn	68496635	68496715	+	+	81
@ST-E00126:264:HW3K2CCXX:5:2205:14793:39493	ChrUn	68496636	68496715	+	+	80
@ST-E00126:264:HW3K2CCXX:3:2115:18659:48089	ChrUn	68496636	68496715	+	+	80
@ST-E00126:264:HW3K2CCXX:3:2121:1438:39106	ChrUn	68496636	68496715	+	+	80
@ST-E00126:264:HW3K2CCXX:3:2106:17289:62030	ChrUn	68496636	68496715	+	+	80
@ST-E00126:264:HW3K2CCXX:8:1212:17553:30668	ChrUn	68496636	68496715	+	+	80
@ST-E00126:264:HW3K2CCXX:4:2219:2767:27064	ChrUn	68496637	68496715	+	+	79
@ST-E00126:264:HW3K2CCXX:3:1118:9932:12367	ChrUn	68496637	68496715	+	+	79
@ST-E00126:264:HW3K2CCXX:4:1203:11951:16604	ChrUn	68496637	68496715	+	+	79
@ST-E00126:264:HW3K2CCXX:8:1224:9272:64281	ChrUn	68496637	68496715	+	+	79
@ST-E00126:264:HW3K2CCXX:4:1121:20659:5810	ChrUn	68496637	68496715	+	+	79
@ST-E00126:264:HW3K2CCXX:8:2202:28990:6354	ChrUn	68496637	68496715	+	+	79
@ST-E00126:264:HW3K2CCXX:8:1112:29011:60747	ChrUn	68496637	68496715	+	+	79
@ST-E00126:264:HW3K2CCXX:4:1219:23206:30580	ChrUn	68496637	68496715	+	+	79
@ST-E00126:264:HW3K2CCXX:4:1224:9364:58145	ChrUn	68496637	68496715	+	+	79
@ST-E00126:264:HW3K2CCXX:5:1213:10632:57565	ChrUn	68496638	68496715	+	+	78
@ST-E00126:264:HW3K2CCXX:8:1202:2859:49092	ChrUn	68496638	68496715	+	+	78
@ST-E00126:264:HW3K2CCXX:5:1112:19938:11699	ChrUn	68496638	68496715	+	+	78
@ST-E00126:264:HW3K2CCXX:3:2222:29396:67322	ChrUn	68496638	68496715	+	+	78
@ST-E00126:264:HW3K2CCXX:5:2210:9851:58286	ChrUn	68496638	68496715	+	+	78
@ST-E00126:264:HW3K2CCXX:4:1107:13179:25200	ChrUn	68496638	68496715	+	+	78
@ST-E00317:214:H33T5ALXX:1:2122:8166:19715	ChrUn	68496638	68496715	+	+	78
@ST-E00126:264:HW3K2CCXX:4:2119:22293:2979	ChrUn	68496638	68496715	+	+	78
@ST-E00317:214:H33T5ALXX:1:2207:5812:54172	ChrUn	68496638	68496715	+	+	78
@ST-E00126:264:HW3K2CCXX:8:1104:27397:36539	ChrUn	68496639	68496715	+	+	77
@ST-E00126:264:HW3K2CCXX:4:2214:23419:46138	ChrUn	68496639	68496715	+	+	77
@ST-E00126:264:HW3K2CCXX:8:2114:31791:12718	ChrUn	68496639	68496715	+	+	77
@ST-E00126:264:HW3K2CCXX:3:2101:21947:34201	ChrUn	68496639	68496715	+	+	77
@ST-E00126:264:HW3K2CCXX:3:2221:19207:20137	ChrUn	68496639	68496715	+	+	77
@ST-E00126:264:HW3K2CCXX:4:2117:25185:35660	ChrUn	68496639	68496715	+	+	77
@ST-E00126:264:HW3K2CCXX:5:2221:19644:5282	ChrUn	68496639	68496715	+	+	77
@ST-E00126:264:HW3K2CCXX:3:2101:22993:30035	ChrUn	68496639	68496715	+	+	77
@ST-E00126:264:HW3K2CCXX:5:1120:5873:47035	ChrUn	68496639	68496715	+	+	77
@ST-E00126:264:HW3K2CCXX:3:2203:21633:38051	ChrUn	68496639	68496715	+	+	77
@ST-E00126:264:HW3K2CCXX:8:1206:11343:41040	ChrUn	68496639	68496715	+	+	77
@ST-E00126:264:HW3K2CCXX:5:2108:10003:50533	ChrUn	68496639	68496715	+	+	77
@ST-E00126:264:HW3K2CCXX:8:1215:11546:32109	ChrUn	68496639	68496715	+	+	77
@ST-E00126:264:HW3K2CCXX:4:1202:3488:67761	ChrUn	68496640	68496715	+	+	76
@ST-E00126:264:HW3K2CCXX:3:2101:25154:34342	ChrUn	68496640	68496715	+	+	76
@ST-E00126:264:HW3K2CCXX:3:1213:10561:3682	ChrUn	68496640	68496715	+	+	76
@ST-E00126:264:HW3K2CCXX:5:2222:24688:35186	ChrUn	68496640	68496715	+	+	76
@ST-E00126:264:HW3K2CCXX:3:2215:6532:36645	ChrUn	68496640	68496715	+	+	76
@ST-E00126:264:HW3K2CCXX:3:2103:10135:38209	ChrUn	68496640	68496715	+	+	76
@ST-E00126:264:HW3K2CCXX:5:2222:24606:35115	ChrUn	68496640	68496715	+	+	76
@ST-E00126:264:HW3K2CCXX:5:1118:27123:23864	ChrUn	68496640	68496715	+	+	76
@ST-E00126:264:HW3K2CCXX:3:1223:10521:63630	ChrUn	68496640	68496715	+	+	76
@ST-E00126:264:HW3K2CCXX:5:1202:9881:60413	ChrUn	68496640	68496715	+	+	76
@ST-E00126:264:HW3K2CCXX:3:2222:9008:6020	ChrUn	68496640	68496715	+	+	76
@ST-E00126:264:HW3K2CCXX:8:2201:13768:4632	ChrUn	68496640	68496715	+	+	76
@ST-E00126:264:HW3K2CCXX:5:1212:20253:61749	ChrUn	68496640	68496715	+	+	76
@ST-E00126:264:HW3K2CCXX:3:1102:2828:31635	ChrUn	68496641	68496715	+	+	75
@ST-E00126:264:HW3K2CCXX:3:2101:26332:61064	ChrUn	68496641	68496715	+	+	75
@ST-E00126:264:HW3K2CCXX:4:1101:19360:49584	ChrUn	68496641	68496715	+	+	75
@ST-E00126:264:HW3K2CCXX:3:2221:16650:11347	ChrUn	68496641	68496715	+	+	75
@ST-E00126:264:HW3K2CCXX:5:1203:23774:68201	ChrUn	68496641	68496715	+	+	75
@ST-E00126:264:HW3K2CCXX:4:2123:8156:45646	ChrUn	68496641	68496715	+	+	75
@ST-E00126:264:HW3K2CCXX:4:2205:23865:43185	ChrUn	68496641	68496715	+	+	75
@ST-E00126:264:HW3K2CCXX:4:2121:31365:6636	ChrUn	68496641	68496715	+	+	75
@ST-E00126:264:HW3K2CCXX:3:1104:29264:34606	ChrUn	68496642	68496715	+	+	74
@ST-E00126:264:HW3K2CCXX:4:2108:24150:37875	ChrUn	68496642	68496715	+	+	74
@ST-E00126:264:HW3K2CCXX:5:1221:12225:19926	ChrUn	68496642	68496715	+	+	74
@ST-E00317:214:H33T5ALXX:1:1124:15402:33762	ChrUn	68496642	68496715	+	+	74
@ST-E00126:264:HW3K2CCXX:5:1115:20943:38719	ChrUn	68496642	68496715	+	+	74
@ST-E00126:264:HW3K2CCXX:3:1115:5233:4403	ChrUn	68496642	68496715	+	+	74
@ST-E00126:264:HW3K2CCXX:5:1121:24789:66302	ChrUn	68496642	68496715	+	+	74
@ST-E00126:264:HW3K2CCXX:5:2116:23591:72772	ChrUn	68496643	68496715	+	+	73
@ST-E00126:264:HW3K2CCXX:4:2224:26717:22106	ChrUn	68496643	68496715	+	+	73
@ST-E00126:264:HW3K2CCXX:4:1219:22019:35027	ChrUn	68496643	68496715	+	+	73
@ST-E00126:264:HW3K2CCXX:3:1209:30776:28857	ChrUn	68496643	68496715	+	+	73
@ST-E00126:264:HW3K2CCXX:3:1111:1184:8112	ChrUn	68496643	68496715	+	+	73
@ST-E00126:264:HW3K2CCXX:3:1110:19766:61995	ChrUn	68496643	68496715	+	+	73
@ST-E00126:264:HW3K2CCXX:4:1104:14346:32215	ChrUn	68496643	68496715	+	+	73
@ST-E00126:264:HW3K2CCXX:3:2220:4655:50164	ChrUn	68496643	68496715	+	+	73
@ST-E00126:264:HW3K2CCXX:5:1119:26210:54453	ChrUn	68496644	68496715	+	+	72
@ST-E00126:264:HW3K2CCXX:8:1106:3041:61468	ChrUn	68496644	68496715	+	+	72
@ST-E00126:264:HW3K2CCXX:5:1214:22516:50058	ChrUn	68496644	68496715	+	+	72
@ST-E00126:264:HW3K2CCXX:4:1216:19451:61204	ChrUn	68496644	68496715	+	+	72
@ST-E00126:264:HW3K2CCXX:8:1104:29528:12420	ChrUn	68496644	68496715	+	+	72
@ST-E00126:264:HW3K2CCXX:3:1220:21582:33709	ChrUn	68496644	68496715	+	+	72
@ST-E00126:264:HW3K2CCXX:5:1206:30381:37735	ChrUn	68496644	68496715	+	+	72
@ST-E00126:264:HW3K2CCXX:5:1201:15199:10064	ChrUn	68496644	68496715	+	+	72
@ST-E00126:264:HW3K2CCXX:3:2203:7496:66865	ChrUn	68496645	68496715	+	+	71
@ST-E00126:264:HW3K2CCXX:3:2201:11434:49144	ChrUn	68496645	68496715	+	+	71
@ST-E00126:264:HW3K2CCXX:5:2112:6735:23706	ChrUn	68496645	68496715	+	+	71
@ST-E00126:264:HW3K2CCXX:8:2124:4959:21438	ChrUn	68496645	68496715	+	+	71
@ST-E00126:264:HW3K2CCXX:5:1119:8055:32531	ChrUn	68496645	68496715	+	+	71
@ST-E00126:264:HW3K2CCXX:3:1102:25621:30158	ChrUn	68496645	68496715	+	+	71
@ST-E00126:264:HW3K2CCXX:3:2121:18365:20647	ChrUn	68496645	68496715	+	+	71
@ST-E00126:264:HW3K2CCXX:4:1111:23926:67867	ChrUn	68496645	68496715	+	+	71
@ST-E00126:264:HW3K2CCXX:4:2110:8623:13052	ChrUn	68496645	68496715	+	+	71
@ST-E00126:264:HW3K2CCXX:3:1111:30939:48441	ChrUn	68496646	68496715	+	+	70
@ST-E00126:264:HW3K2CCXX:8:1120:20121:37928	ChrUn	68496646	68496715	+	+	70
@ST-E00126:264:HW3K2CCXX:3:1107:21552:5880	ChrUn	68496646	68496715	+	+	70
@ST-E00126:264:HW3K2CCXX:5:1105:14286:44415	ChrUn	68496646	68496715	+	+	70
@ST-E00126:264:HW3K2CCXX:5:2121:18751:21421	ChrUn	68496646	68496715	+	+	70
@ST-E00126:264:HW3K2CCXX:4:2124:16072:41391	ChrUn	68496646	68496715	+	+	70
@ST-E00126:264:HW3K2CCXX:4:1221:30695:57196	ChrUn	68496646	68496715	+	+	70
@ST-E00126:264:HW3K2CCXX:5:1122:19887:11048	ChrUn	68496646	68496715	+	+	70
@ST-E00126:264:HW3K2CCXX:3:2102:7831:21632	ChrUn	68496646	68496715	+	+	70
@ST-E00126:264:HW3K2CCXX:5:2205:12327:18520	ChrUn	68496646	68496715	+	+	70
@ST-E00126:264:HW3K2CCXX:8:2109:17817:53662	ChrUn	68496646	68496715	+	+	70
@ST-E00126:264:HW3K2CCXX:5:1217:11444:40794	ChrUn	68496646	68496715	+	+	70
@ST-E00126:264:HW3K2CCXX:4:1214:6421:55860	ChrUn	68496646	68496715	+	+	70
@ST-E00126:264:HW3K2CCXX:3:1210:13311:27960	ChrUn	68496646	68496715	+	+	70
@ST-E00126:264:HW3K2CCXX:3:2112:6329:19909	ChrUn	68496646	68496715	+	+	70
@ST-E00126:264:HW3K2CCXX:5:1202:7395:65037	ChrUn	68496646	68496715	+	+	70
@ST-E00317:214:H33T5ALXX:1:1119:28879:69414	ChrUn	68496646	68496715	+	+	70
@ST-E00126:264:HW3K2CCXX:4:2220:24322:52449	ChrUn	68496646	68496715	+	+	70
@ST-E00126:264:HW3K2CCXX:8:2104:9881:28558	ChrUn	68496646	68496715	+	+	70
@ST-E00126:264:HW3K2CCXX:3:1118:30005:10328	ChrUn	68496647	68496715	+	+	69
@ST-E00126:264:HW3K2CCXX:5:1223:4432:45523	ChrUn	68496647	68496715	+	+	69
@ST-E00126:264:HW3K2CCXX:4:1109:7405:39598	ChrUn	68496647	68496715	+	+	69
@ST-E00126:264:HW3K2CCXX:8:1212:17269:69168	ChrUn	68496647	68496715	+	+	69
@ST-E00126:264:HW3K2CCXX:3:1218:25530:14459	ChrUn	68496647	68496715	+	+	69
@ST-E00126:264:HW3K2CCXX:5:1213:10500:12648	ChrUn	68496648	68496715	+	+	68
@ST-E00126:264:HW3K2CCXX:3:1209:28138:67744	ChrUn	68496648	68496715	+	+	68
@ST-E00126:264:HW3K2CCXX:8:1111:8339:61257	ChrUn	68496649	68496715	+	+	67
@ST-E00126:264:HW3K2CCXX:4:1213:20446:70733	ChrUn	68496649	68496715	+	+	67
@ST-E00126:264:HW3K2CCXX:5:2101:20862:46982	ChrUn	68496649	68496715	+	+	67
@ST-E00126:264:HW3K2CCXX:4:2216:16812:23091	ChrUn	68496649	68496715	+	+	67
@ST-E00126:264:HW3K2CCXX:3:2114:10033:13984	ChrUn	68496649	68496715	+	+	67
@ST-E00126:264:HW3K2CCXX:3:1211:32228:30879	ChrUn	68496649	68496715	+	+	67
@ST-E00126:264:HW3K2CCXX:6:2101:2737:26167	ChrUn	68496650	68496715	+	+	66
@ST-E00126:264:HW3K2CCXX:8:2214:13788:46789	ChrUn	68496650	68496715	+	+	66
@ST-E00126:264:HW3K2CCXX:4:2113:23267:56669	ChrUn	68496650	68496715	+	+	66
@ST-E00126:264:HW3K2CCXX:8:1211:9333:2715	ChrUn	68496650	68496715	+	+	66
@ST-E00126:264:HW3K2CCXX:5:2109:13667:5897	ChrUn	68496650	68496715	+	+	66
@ST-E00126:264:HW3K2CCXX:3:2117:6989:66056	ChrUn	68496651	68496715	+	+	65
@ST-E00126:264:HW3K2CCXX:3:2115:21420:63208	ChrUn	68496651	68496715	+	+	65
@ST-E00126:264:HW3K2CCXX:5:2105:30573:69010	ChrUn	68496651	68496715	+	+	65
@ST-E00126:264:HW3K2CCXX:3:1206:6705:6812	ChrUn	68496651	68496715	+	+	65
@ST-E00126:264:HW3K2CCXX:5:1114:31050:24796	ChrUn	68496651	68496715	+	+	65
@ST-E00126:264:HW3K2CCXX:3:2212:28148:59464	ChrUn	68496651	68496715	+	+	65
@ST-E00126:264:HW3K2CCXX:3:2120:5832:51148	ChrUn	68496651	68496715	+	+	65
@ST-E00126:264:HW3K2CCXX:5:1204:9049:70152	ChrUn	68496652	68496715	+	+	64
@ST-E00126:264:HW3K2CCXX:5:1215:14316:39405	ChrUn	68496653	68496715	+	+	63
@ST-E00126:264:HW3K2CCXX:8:1217:9902:31547	ChrUn	68496653	68496715	+	+	63
@ST-E00126:264:HW3K2CCXX:3:1218:7598:54559	ChrUn	68496653	68496715	+	+	63
@ST-E00126:264:HW3K2CCXX:3:1104:23622:71770	ChrUn	68496653	68496715	+	+	63
@ST-E00126:264:HW3K2CCXX:4:1102:6400:33006	ChrUn	68496653	68496715	+	+	63
@ST-E00126:264:HW3K2CCXX:5:1223:7902:58567	ChrUn	68496653	68496715	+	+	63
@ST-E00126:264:HW3K2CCXX:5:2209:11058:26695	ChrUn	68496654	68496715	+	+	62
@ST-E00126:264:HW3K2CCXX:8:1118:6015:30509	ChrUn	68496654	68496715	+	+	62
@ST-E00126:264:HW3K2CCXX:3:1205:27600:42763	ChrUn	68496654	68496715	+	+	62
@ST-E00126:264:HW3K2CCXX:5:2214:25246:64843	ChrUn	68496654	68496715	+	+	62
@ST-E00126:264:HW3K2CCXX:5:1222:23967:67269	ChrUn	68496654	68496715	+	+	62
@ST-E00126:264:HW3K2CCXX:4:1107:6959:67797	ChrUn	68496654	68496715	+	+	62
@ST-E00126:264:HW3K2CCXX:3:2101:20101:42042	ChrUn	68496654	68496715	+	+	62
@ST-E00126:264:HW3K2CCXX:5:1205:27986:2083	ChrUn	68496654	68496715	+	+	62
@ST-E00126:264:HW3K2CCXX:5:2224:15777:2100	ChrUn	68496654	68496715	+	+	62
@ST-E00126:264:HW3K2CCXX:5:1208:29833:9818	ChrUn	68496654	68496715	+	+	62
@ST-E00126:264:HW3K2CCXX:8:1207:17442:39546	ChrUn	68496654	68496715	+	+	62
@ST-E00126:264:HW3K2CCXX:5:2213:30157:22300	ChrUn	68496654	68496715	+	+	62
@ST-E00126:264:HW3K2CCXX:3:2103:32339:6319	ChrUn	68496654	68496715	+	+	62
@ST-E00126:264:HW3K2CCXX:4:1111:26585:30316	ChrUn	68496654	68496715	+	+	62
@ST-E00126:264:HW3K2CCXX:4:1220:31639:56510	ChrUn	68496654	68496715	+	+	62
@ST-E00317:214:H33T5ALXX:1:1209:5619:10380	ChrUn	68496654	68496715	+	+	62
@ST-E00126:264:HW3K2CCXX:5:2208:22221:66918	ChrUn	68496654	68496715	+	+	62
@ST-E00126:264:HW3K2CCXX:3:1208:22059:60097	ChrUn	68496655	68496715	+	+	61
@ST-E00126:264:HW3K2CCXX:4:2107:30279:24339	ChrUn	68496655	68496715	+	+	61
@ST-E00126:264:HW3K2CCXX:4:2216:19887:3665	ChrUn	68496655	68496715	+	+	61
@ST-E00126:264:HW3K2CCXX:5:2211:22008:7163	ChrUn	68496655	68496715	+	+	61
@ST-E00126:264:HW3K2CCXX:4:1109:9729:31494	ChrUn	68496655	68496715	+	+	61
@ST-E00126:264:HW3K2CCXX:4:2223:11383:56229	ChrUn	68496655	68496715	+	+	61
@ST-E00126:264:HW3K2CCXX:3:2204:11941:49847	ChrUn	68496655	68496715	+	+	61
@ST-E00126:264:HW3K2CCXX:8:1112:18132:9027	ChrUn	68496655	68496715	+	+	61
@ST-E00126:264:HW3K2CCXX:3:1112:6116:28224	ChrUn	68496656	68496715	+	+	60
@ST-E00126:264:HW3K2CCXX:3:2222:15777:16727	ChrUn	68496656	68496715	+	+	60
@ST-E00126:264:HW3K2CCXX:3:1213:12652:38174	ChrUn	68496656	68496715	+	+	60
@ST-E00126:264:HW3K2CCXX:4:2205:30939:24638	ChrUn	68496656	68496715	+	+	60
@ST-E00317:214:H33T5ALXX:1:2223:27478:63999	ChrUn	68496656	68496715	+	+	60
@ST-E00126:264:HW3K2CCXX:3:2222:15767:16744	ChrUn	68496656	68496715	+	+	60
@ST-E00126:264:HW3K2CCXX:4:1116:11951:64456	ChrUn	68496656	68496715	+	+	60
@ST-E00126:264:HW3K2CCXX:5:1102:5660:47791	ChrUn	68496656	68496715	+	+	60
@ST-E00126:264:HW3K2CCXX:4:2210:13423:57618	ChrUn	68496656	68496715	+	+	60
@ST-E00126:264:HW3K2CCXX:5:2101:12469:7655	ChrUn	68496656	68496715	+	+	60
@ST-E00126:264:HW3K2CCXX:8:1208:24261:71612	ChrUn	68496657	68496715	+	+	59
@ST-E00126:264:HW3K2CCXX:4:2210:13301:22985	ChrUn	68496657	68496715	+	+	59
@ST-E00126:264:HW3K2CCXX:4:2103:16944:44028	ChrUn	68496657	68496715	+	+	59
@ST-E00126:264:HW3K2CCXX:4:2103:16955:44011	ChrUn	68496657	68496715	+	+	59
@ST-E00126:264:HW3K2CCXX:3:2109:16183:44960	ChrUn	68496721	68496634	-	-	-86
@ST-E00126:264:HW3K2CCXX:8:1223:32837:61503	ChrUn	68496721	68496622	-	-	-98
@ST-E00126:264:HW3K2CCXX:4:1206:9952:5651	ChrUn	68496721	68496607	-	-	-113
@ST-E00126:264:HW3K2CCXX:3:1116:28107:49021	ChrUn	68496721	68496625	-	-	-95
@ST-E00126:264:HW3K2CCXX:5:1218:16721:10134	ChrUn	68496721	68496644	-	-	-76
@ST-E00126:264:HW3K2CCXX:3:2116:6735:38262	ChrUn	68496721	68496628	-	-	-92
@ST-E00126:264:HW3K2CCXX:3:1205:24008:1942	ChrUn	68496721	68496615	-	-	-105
@ST-E00126:264:HW3K2CCXX:8:1224:10551:15760	ChrUn	68496721	68496614	-	-	-106
@ST-E00126:264:HW3K2CCXX:8:1123:4838:65423	ChrUn	68496721	68496628	-	-	-92
@ST-E00126:264:HW3K2CCXX:3:1108:20963:37770	ChrUn	68496721	68496640	-	-	-80
@ST-E00126:264:HW3K2CCXX:8:1124:30025:70943	ChrUn	68496721	68496641	-	-	-79
@ST-E00126:264:HW3K2CCXX:5:2118:3275:69924	ChrUn	68496721	68496647	-	-	-73
@ST-E00317:214:H33T5ALXX:1:1103:13362:28681	ChrUn	68496721	68496619	-	-	-101
@ST-E00126:264:HW3K2CCXX:3:2114:13159:58532	ChrUn	68496721	68496611	-	-	-109
@ST-E00126:264:HW3K2CCXX:8:2223:15087:12121	ChrUn	68496721	68496608	-	-	-112
@ST-E00126:264:HW3K2CCXX:4:1217:5294:71594	ChrUn	68496721	68496632	-	-	-88
@ST-E00126:264:HW3K2CCXX:8:1220:11069:71858	ChrUn	68496721	68496626	-	-	-94
@ST-E00126:264:HW3K2CCXX:6:1113:20537:41216	ChrUn	68496721	68496653	-	-	-67
@ST-E00126:264:HW3K2CCXX:5:1112:2595:72930	ChrUn	68496721	68496606	-	-	-114
@ST-E00126:264:HW3K2CCXX:3:2119:30939:57055	ChrUn	68496721	68496625	-	-	-95
@ST-E00126:264:HW3K2CCXX:4:2222:2087:13967	ChrUn	68496721	68496647	-	-	-73
@ST-E00126:264:HW3K2CCXX:8:1107:10957:8376	ChrUn	68496721	68496618	-	-	-102
@ST-E00126:264:HW3K2CCXX:5:2115:10013:51500	ChrUn	68496721	68496629	-	-	-91
@ST-E00126:264:HW3K2CCXX:3:1203:29894:24304	ChrUn	68496721	68496620	-	-	-100
@ST-E00126:264:HW3K2CCXX:5:2223:7740:34975	ChrUn	68496721	68496627	-	-	-93
@ST-E00126:264:HW3K2CCXX:5:2224:23419:39493	ChrUn	68496721	68496634	-	-	-86
@ST-E00126:264:HW3K2CCXX:4:1206:10186:6091	ChrUn	68496721	68496607	-	-	-113
@ST-E00126:264:HW3K2CCXX:4:2201:32035:25482	ChrUn	68496721	68496624	-	-	-96
@ST-E00126:264:HW3K2CCXX:8:2120:30716:36627	ChrUn	68496721	68496631	-	-	-89
@ST-E00126:264:HW3K2CCXX:5:1202:1539:8271	ChrUn	68496721	68496640	-	-	-80
@ST-E00126:264:HW3K2CCXX:3:1119:11089:59095	ChrUn	68496721	68496626	-	-	-94
@ST-E00126:264:HW3K2CCXX:5:1207:6228:18995	ChrUn	68496721	68496618	-	-	-102
@ST-E00126:264:HW3K2CCXX:3:1220:23703:18045	ChrUn	68496721	68496626	-	-	-94
@ST-E00126:264:HW3K2CCXX:8:2117:19329:47386	ChrUn	68496721	68496628	-	-	-92
@ST-E00126:264:HW3K2CCXX:3:1212:11129:28857	ChrUn	68496721	68496626	-	-	-94
@ST-E00126:264:HW3K2CCXX:5:2105:31548:25939	ChrUn	68496721	68496619	-	-	-101
@ST-E00126:264:HW3K2CCXX:3:1210:7019:67129	ChrUn	68496721	68496628	-	-	-92
@ST-E00126:264:HW3K2CCXX:3:2208:20151:33691	ChrUn	68496721	68496625	-	-	-95
@ST-E00126:264:HW3K2CCXX:3:2110:14641:32689	ChrUn	68496721	68496641	-	-	-79
@ST-E00126:264:HW3K2CCXX:4:2223:5142:47597	ChrUn	68496721	68496633	-	-	-87
@ST-E00126:264:HW3K2CCXX:3:1216:19613:11171	ChrUn	68496721	68496620	-	-	-100
@ST-E00126:264:HW3K2CCXX:8:1117:7649:7216	ChrUn	68496721	68496637	-	-	-83
@ST-E00126:264:HW3K2CCXX:3:1212:18203:38719	ChrUn	68496721	68496651	-	-	-69
@ST-E00126:264:HW3K2CCXX:3:1121:7192:27486	ChrUn	68496721	68496617	-	-	-103
@ST-E00126:264:HW3K2CCXX:4:2121:5680:48845	ChrUn	68496721	68496638	-	-	-82
@ST-E00126:264:HW3K2CCXX:3:2107:15686:18573	ChrUn	68496721	68496628	-	-	-92
@ST-E00126:264:HW3K2CCXX:5:2113:10551:30632	ChrUn	68496721	68496610	-	-	-110
@ST-E00126:264:HW3K2CCXX:8:1118:16812:38104	ChrUn	68496721	68496610	-	-	-110
@ST-E00126:264:HW3K2CCXX:3:2123:12591:72315	ChrUn	68496721	68496638	-	-	-82
@ST-E00126:264:HW3K2CCXX:3:1118:30218:51447	ChrUn	68496721	68496638	-	-	-82
@ST-E00126:264:HW3K2CCXX:8:2117:24231:58128	ChrUn	68496721	68496618	-	-	-102
@ST-E00126:264:HW3K2CCXX:3:1116:30198:33375	ChrUn	68496721	68496608	-	-	-112
@ST-E00126:264:HW3K2CCXX:3:2223:22333:14828	ChrUn	68496721	68496610	-	-	-110
@ST-E00126:264:HW3K2CCXX:3:2222:25367:2083	ChrUn	68496721	68496609	-	-	-111
@ST-E00126:264:HW3K2CCXX:8:2117:14265:36012	ChrUn	68496721	68496639	-	-	-81
@ST-E00126:264:HW3K2CCXX:3:2222:8633:53645	ChrUn	68496721	68496621	-	-	-99
@ST-E00126:264:HW3K2CCXX:3:2205:26717:8816	ChrUn	68496721	68496646	-	-	-74
@ST-E00317:214:H33T5ALXX:1:2110:14154:4104	ChrUn	68496721	68496609	-	-	-111
@ST-E00126:264:HW3K2CCXX:4:2124:24606:47914	ChrUn	68496721	68496654	-	-	-66
@ST-E00126:264:HW3K2CCXX:8:1115:4726:16990	ChrUn	68496721	68496648	-	-	-72
@ST-E00126:264:HW3K2CCXX:3:1206:23906:54647	ChrUn	68496721	68496606	-	-	-114
@ST-E00126:264:HW3K2CCXX:3:1110:3173:52098	ChrUn	68496721	68496623	-	-	-97
@ST-E00126:264:HW3K2CCXX:8:1215:23591:16551	ChrUn	68496721	68496626	-	-	-94
@ST-E00126:264:HW3K2CCXX:4:2119:9516:60237	ChrUn	68496721	68496653	-	-	-67
@ST-E00126:264:HW3K2CCXX:3:1108:31284:60360	ChrUn	68496721	68496617	-	-	-103
@ST-E00126:264:HW3K2CCXX:5:1223:30645:16252	ChrUn	68496721	68496657	-	-	-63
@ST-E00126:264:HW3K2CCXX:4:2121:22221:23354	ChrUn	68496721	68496613	-	-	-107
@ST-E00126:264:HW3K2CCXX:8:1124:30036:70961	ChrUn	68496721	68496641	-	-	-79
@ST-E00126:264:HW3K2CCXX:3:1114:19309:1959	ChrUn	68496721	68496651	-	-	-69
@ST-E00126:264:HW3K2CCXX:3:1210:4056:72332	ChrUn	68496721	68496612	-	-	-108
@ST-E00126:264:HW3K2CCXX:5:1209:25621:72455	ChrUn	68496721	68496618	-	-	-102
@ST-E00126:264:HW3K2CCXX:4:1206:6482:11523	ChrUn	68496721	68496650	-	-	-70
@ST-E00126:264:HW3K2CCXX:3:1211:18954:10978	ChrUn	68496721	68496612	-	-	-108
@ST-E00126:264:HW3K2CCXX:4:2220:29386:62734	ChrUn	68496721	68496627	-	-	-93
@ST-E00126:264:HW3K2CCXX:3:2219:19228:46753	ChrUn	68496721	68496629	-	-	-91
@ST-E00126:264:HW3K2CCXX:8:1104:11272:37963	ChrUn	68496721	68496611	-	-	-109
@ST-E00126:264:HW3K2CCXX:4:2112:20699:19874	ChrUn	68496721	68496613	-	-	-107
@ST-E00126:264:HW3K2CCXX:3:1116:13108:61714	ChrUn	68496721	68496636	-	-	-84
@ST-E00126:264:HW3K2CCXX:8:1221:7141:21245	ChrUn	68496721	68496652	-	-	-68
@ST-E00126:264:HW3K2CCXX:5:1214:9181:63349	ChrUn	68496721	68496627	-	-	-93
@ST-E00126:264:HW3K2CCXX:8:2101:18791:67656	ChrUn	68496721	68496637	-	-	-83
@ST-E00126:264:HW3K2CCXX:3:2222:17908:63384	ChrUn	68496721	68496653	-	-	-67
@ST-E00126:264:HW3K2CCXX:5:2118:3305:70012	ChrUn	68496721	68496647	-	-	-73
@ST-E00126:264:HW3K2CCXX:7:2109:32238:17782	ChrUn	68496721	68496624	-	-	-96
@ST-E00126:264:HW3K2CCXX:4:1102:6411:39809	ChrUn	68496721	68496651	-	-	-69
@ST-E00126:264:HW3K2CCXX:5:1221:23520:71067	ChrUn	68496721	68496623	-	-	-97
@ST-E00126:264:HW3K2CCXX:3:1116:28605:47773	ChrUn	68496721	68496625	-	-	-95
@ST-E00126:264:HW3K2CCXX:8:2219:15250:54242	ChrUn	68496721	68496646	-	-	-74
@ST-E00126:264:HW3K2CCXX:8:1118:27062:14687	ChrUn	68496721	68496623	-	-	-97
@ST-E00126:264:HW3K2CCXX:8:1204:9069:2118	ChrUn	68496721	68496637	-	-	-83
@ST-E00126:264:HW3K2CCXX:3:1105:10937:66496	ChrUn	68496721	68496606	-	-	-114
@ST-E00126:264:HW3K2CCXX:8:1205:2524:69185	ChrUn	68496721	68496628	-	-	-92
@ST-E00126:264:HW3K2CCXX:5:2209:8156:42060	ChrUn	68496721	68496626	-	-	-94
@ST-E00126:264:HW3K2CCXX:5:2105:29082:67093	ChrUn	68496721	68496636	-	-	-84
@ST-E00126:264:HW3K2CCXX:3:2221:26504:13474	ChrUn	68496721	68496630	-	-	-90
@ST-E00126:264:HW3K2CCXX:3:1122:3589:22370	ChrUn	68496721	68496612	-	-	-108
@ST-E00126:264:HW3K2CCXX:8:2121:19989:9220	ChrUn	68496721	68496625	-	-	-95
@ST-E00126:264:HW3K2CCXX:3:2220:13200:68623	ChrUn	68496721	68496650	-	-	-70
@ST-E00126:264:HW3K2CCXX:8:1221:25033:71506	ChrUn	68496721	68496622	-	-	-98
@ST-E00126:264:HW3K2CCXX:3:1214:23805:44661	ChrUn	68496721	68496637	-	-	-83
@ST-E00317:214:H33T5ALXX:1:2122:27762:47720	ChrUn	68496721	68496616	-	-	-104
@ST-E00126:264:HW3K2CCXX:3:2205:13585:60958	ChrUn	68496721	68496654	-	-	-66
@ST-E00126:264:HW3K2CCXX:5:1209:1621:69660	ChrUn	68496721	68496609	-	-	-111
@ST-E00126:264:HW3K2CCXX:3:1215:8440:40653	ChrUn	68496721	68496610	-	-	-110
@ST-E00126:264:HW3K2CCXX:4:2209:2473:44450	ChrUn	68496721	68496624	-	-	-96
@ST-E00126:264:HW3K2CCXX:4:1210:29254:24603	ChrUn	68496721	68496616	-	-	-104
@ST-E00126:264:HW3K2CCXX:8:1107:13535:12279	ChrUn	68496721	68496610	-	-	-110
@ST-E00126:264:HW3K2CCXX:8:2119:19045:33146	ChrUn	68496721	68496634	-	-	-86
@ST-E00126:264:HW3K2CCXX:5:1219:22353:28998	ChrUn	68496721	68496656	-	-	-64
@ST-E00126:264:HW3K2CCXX:4:1119:31050:18362	ChrUn	68496721	68496648	-	-	-72
@ST-E00126:264:HW3K2CCXX:3:2202:12398:30457	ChrUn	68496721	68496616	-	-	-104
@ST-E00126:264:HW3K2CCXX:5:2203:28219:24532	ChrUn	68496721	68496650	-	-	-70
@ST-E00317:214:H33T5ALXX:1:2103:28879:40337	ChrUn	68496721	68496624	-	-	-96
@ST-E00126:264:HW3K2CCXX:3:1124:10176:36381	ChrUn	68496721	68496641	-	-	-79
@ST-E00126:264:HW3K2CCXX:8:1115:4604:16990	ChrUn	68496721	68496648	-	-	-72
@ST-E00126:264:HW3K2CCXX:4:2224:10236:24216	ChrUn	68496721	68496614	-	-	-106
@ST-E00126:264:HW3K2CCXX:5:2221:9607:40214	ChrUn	68496721	68496606	-	-	-114
@ST-E00126:264:HW3K2CCXX:3:1121:15990:55350	ChrUn	68496721	68496650	-	-	-70
@ST-E00126:264:HW3K2CCXX:4:2206:4178:52924	ChrUn	68496721	68496617	-	-	-103
@ST-E00126:264:HW3K2CCXX:5:2116:7852:12736	ChrUn	68496721	68496633	-	-	-87
@ST-E00126:264:HW3K2CCXX:8:2210:7192:16867	ChrUn	68496721	68496632	-	-	-88
@ST-E00126:264:HW3K2CCXX:3:1105:30847:73036	ChrUn	68496721	68496615	-	-	-105
@ST-E00126:264:HW3K2CCXX:4:2220:6938:55526	ChrUn	68496721	68496644	-	-	-76
@ST-E00126:264:HW3K2CCXX:8:1219:12337:52889	ChrUn	68496721	68496620	-	-	-100
@ST-E00126:264:HW3K2CCXX:4:2205:26250:8077	ChrUn	68496721	68496652	-	-	-68
@ST-E00126:264:HW3K2CCXX:4:2224:5183:22282	ChrUn	68496721	68496655	-	-	-65
@ST-E00317:214:H33T5ALXX:1:2215:8207:71084	ChrUn	68496721	68496655	-	-	-65
@ST-E00126:264:HW3K2CCXX:4:2121:22658:26220	ChrUn	68496721	68496612	-	-	-108
@ST-E00126:264:HW3K2CCXX:8:2112:6999:26730	ChrUn	68496721	68496650	-	-	-70
@ST-E00126:264:HW3K2CCXX:5:1116:10581:54102	ChrUn	68496721	68496625	-	-	-95
@ST-E00126:264:HW3K2CCXX:3:1119:11951:70856	ChrUn	68496721	68496626	-	-	-94
@ST-E00126:264:HW3K2CCXX:5:2117:12581:59569	ChrUn	68496721	68496650	-	-	-70
@ST-E00126:264:HW3K2CCXX:3:2224:30553:44152	ChrUn	68496721	68496617	-	-	-103
@ST-E00317:214:H33T5ALXX:1:1123:17330:53838	ChrUn	68496721	68496611	-	-	-109
@ST-E00126:264:HW3K2CCXX:3:2107:21430:44275	ChrUn	68496721	68496621	-	-	-99
@ST-E00126:264:HW3K2CCXX:3:1221:31355:49971	ChrUn	68496721	68496642	-	-	-78
@ST-E00126:264:HW3K2CCXX:5:1209:2656:47931	ChrUn	68496721	68496623	-	-	-97
@ST-E00126:264:HW3K2CCXX:3:2212:30939:44714	ChrUn	68496721	68496628	-	-	-92
@ST-E00126:264:HW3K2CCXX:5:1108:16528:39053	ChrUn	68496721	68496642	-	-	-78
@ST-E00126:264:HW3K2CCXX:5:1115:5355:69344	ChrUn	68496721	68496642	-	-	-78
@ST-E00126:264:HW3K2CCXX:5:2208:18213:50269	ChrUn	68496721	68496615	-	-	-105
@ST-E00126:264:HW3K2CCXX:4:1116:19796:37577	ChrUn	68496721	68496617	-	-	-103
@ST-E00126:264:HW3K2CCXX:8:2219:5051:35660	ChrUn	68496721	68496628	-	-	-92
@ST-E00126:264:HW3K2CCXX:4:1207:7080:46455	ChrUn	68496721	68496644	-	-	-76
@ST-E00126:264:HW3K2CCXX:4:2121:3721:24427	ChrUn	68496721	68496645	-	-	-75
@ST-E00126:264:HW3K2CCXX:3:2213:30979:6144	ChrUn	68496721	68496621	-	-	-99
@ST-E00126:264:HW3K2CCXX:3:2122:20618:20471	ChrUn	68496721	68496608	-	-	-112
@ST-E00126:264:HW3K2CCXX:5:2205:4117:63366	ChrUn	68496721	68496623	-	-	-97
@ST-E00126:264:HW3K2CCXX:3:1222:31588:5897	ChrUn	68496721	68496609	-	-	-111
@ST-E00126:264:HW3K2CCXX:8:1102:26839:12121	ChrUn	68496721	68496635	-	-	-85
@ST-E00126:264:HW3K2CCXX:4:1114:9343:23759	ChrUn	68496721	68496608	-	-	-112
@ST-E00126:264:HW3K2CCXX:3:1113:20699:29121	ChrUn	68496721	68496653	-	-	-67
@ST-E00126:264:HW3K2CCXX:3:2205:7720:25200	ChrUn	68496721	68496620	-	-	-100
@ST-E00126:264:HW3K2CCXX:4:1101:5020:10503	ChrUn	68496721	68496640	-	-	-80
@ST-E00126:264:HW3K2CCXX:8:2110:10399:8464	ChrUn	68496721	68496626	-	-	-94
@ST-E00126:264:HW3K2CCXX:4:2119:14539:56844	ChrUn	68496721	68496626	-	-	-94
@ST-E00126:264:HW3K2CCXX:8:1210:5101:59341	ChrUn	68496721	68496637	-	-	-83
@ST-E00126:264:HW3K2CCXX:5:2213:9333:61890	ChrUn	68496721	68496618	-	-	-102
@ST-E00126:264:HW3K2CCXX:3:1211:25682:29525	ChrUn	68496721	68496652	-	-	-68
@ST-E00126:264:HW3K2CCXX:3:1216:25002:13263	ChrUn	68496721	68496636	-	-	-84
@ST-E00126:264:HW3K2CCXX:8:2201:21785:55508	ChrUn	68496721	68496620	-	-	-100
@ST-E00126:264:HW3K2CCXX:5:2215:21501:11382	ChrUn	68496721	68496623	-	-	-97
@ST-E00126:264:HW3K2CCXX:6:1223:30959:29173	ChrUn	68496721	68496613	-	-	-107
@ST-E00126:264:HW3K2CCXX:3:2207:5030:56053	ChrUn	68496721	68496620	-	-	-100
@ST-E00126:264:HW3K2CCXX:5:1219:12834:16902	ChrUn	68496721	68496607	-	-	-113
@ST-E00126:264:HW3K2CCXX:4:1220:25276:47210	ChrUn	68496721	68496630	-	-	-90
@ST-E00126:264:HW3K2CCXX:4:2209:4026:34904	ChrUn	68496721	68496645	-	-	-75
@ST-E00126:264:HW3K2CCXX:8:1219:16204:1889	ChrUn	68496721	68496653	-	-	-67
@ST-E00126:264:HW3K2CCXX:4:1211:12865:42095	ChrUn	68496721	68496649	-	-	-71
@ST-E00126:264:HW3K2CCXX:3:1102:25114:48968	ChrUn	68496721	68496653	-	-	-67
@ST-E00126:264:HW3K2CCXX:3:2222:22851:71418	ChrUn	68496721	68496633	-	-	-87
@ST-E00126:264:HW3K2CCXX:3:1204:1793:34377	ChrUn	68496721	68496627	-	-	-93
@ST-E00126:264:HW3K2CCXX:8:2107:14032:72209	ChrUn	68496721	68496628	-	-	-92
@ST-E00126:264:HW3K2CCXX:4:2106:22120:68641	ChrUn	68496721	68496616	-	-	-104
@ST-E00126:264:HW3K2CCXX:5:2107:30584:54893	ChrUn	68496721	68496608	-	-	-112
@ST-E00126:264:HW3K2CCXX:5:2203:4066:8605	ChrUn	68496721	68496619	-	-	-101
@ST-E00126:264:HW3K2CCXX:4:1216:22536:17360	ChrUn	68496721	68496630	-	-	-90
@ST-E00126:264:HW3K2CCXX:3:2117:12418:64843	ChrUn	68496721	68496608	-	-	-112
@ST-E00126:264:HW3K2CCXX:5:2201:5172:59675	ChrUn	68496721	68496651	-	-	-69
@ST-E00317:214:H33T5ALXX:1:2210:25692:7357	ChrUn	68496721	68496638	-	-	-82
@ST-E00126:264:HW3K2CCXX:5:1203:28452:24831	ChrUn	68496721	68496646	-	-	-74
@ST-E00126:264:HW3K2CCXX:3:1208:20324:2838	ChrUn	68496721	68496610	-	-	-110
@ST-E00126:264:HW3K2CCXX:3:1118:13890:35291	ChrUn	68496721	68496634	-	-	-86
@ST-E00126:264:HW3K2CCXX:3:2214:5964:65863	ChrUn	68496721	68496628	-	-	-92
@ST-E00126:264:HW3K2CCXX:5:2209:4858:64720	ChrUn	68496721	68496606	-	-	-114
@ST-E00126:264:HW3K2CCXX:4:2119:29569:68465	ChrUn	68496721	68496652	-	-	-68
@ST-E00126:264:HW3K2CCXX:3:1106:27001:46015	ChrUn	68496721	68496621	-	-	-99
@ST-E00126:264:HW3K2CCXX:5:1206:16467:9765	ChrUn	68496721	68496637	-	-	-83
@ST-E00126:264:HW3K2CCXX:5:2121:8217:68359	ChrUn	68496721	68496647	-	-	-73
@ST-E00126:264:HW3K2CCXX:4:1112:16812:52168	ChrUn	68496721	68496651	-	-	-69
@ST-E00317:214:H33T5ALXX:1:2124:29579:7374	ChrUn	68496721	68496616	-	-	-104
@ST-E00126:264:HW3K2CCXX:5:2111:30726:12736	ChrUn	68496721	68496607	-	-	-113
@ST-E00126:264:HW3K2CCXX:6:1101:21389:45118	ChrUn	68496721	68496618	-	-	-102
@ST-E00126:264:HW3K2CCXX:8:2222:28310:9783	ChrUn	68496721	68496607	-	-	-113
@ST-E00126:264:HW3K2CCXX:4:2111:18700:58005	ChrUn	68496721	68496630	-	-	-90
@ST-E00126:264:HW3K2CCXX:8:2101:20496:8130	ChrUn	68496721	68496619	-	-	-101
@ST-E00126:264:HW3K2CCXX:5:2122:14428:45576	ChrUn	68496721	68496644	-	-	-76
@ST-E00126:264:HW3K2CCXX:5:2217:14245:13228	ChrUn	68496721	68496640	-	-	-80
@ST-E00126:264:HW3K2CCXX:3:2221:6441:69783	ChrUn	68496721	68496643	-	-	-77
@ST-E00126:264:HW3K2CCXX:5:1207:8339:63753	ChrUn	68496721	68496648	-	-	-72
@ST-E00126:264:HW3K2CCXX:6:2210:8816:65423	ChrUn	68496721	68496624	-	-	-96
@ST-E00126:264:HW3K2CCXX:4:1122:20841:43958	ChrUn	68496721	68496616	-	-	-104
@ST-E00126:264:HW3K2CCXX:3:2217:26372:14301	ChrUn	68496721	68496606	-	-	-114
@ST-E00126:264:HW3K2CCXX:3:2102:12560:53205	ChrUn	68496721	68496641	-	-	-79
@ST-E00126:264:HW3K2CCXX:4:2118:22100:10626	ChrUn	68496721	68496632	-	-	-88
@ST-E00126:264:HW3K2CCXX:5:2207:11647:64632	ChrUn	68496721	68496646	-	-	-74
@ST-E00126:264:HW3K2CCXX:4:2205:19035:65863	ChrUn	68496721	68496617	-	-	-103
@ST-E00126:264:HW3K2CCXX:4:1121:31629:70135	ChrUn	68496721	68496641	-	-	-79
@ST-E00126:264:HW3K2CCXX:4:1124:3447:25640	ChrUn	68496721	68496627	-	-	-93
@ST-E00126:264:HW3K2CCXX:5:2121:19319:13650	ChrUn	68496721	68496622	-	-	-98
@ST-E00126:264:HW3K2CCXX:5:1123:13951:49531	ChrUn	68496721	68496651	-	-	-69
@ST-E00126:264:HW3K2CCXX:4:1107:22019:33727	ChrUn	68496721	68496616	-	-	-104
@ST-E00126:264:HW3K2CCXX:5:2122:14681:45910	ChrUn	68496721	68496644	-	-	-76
@ST-E00126:264:HW3K2CCXX:8:1216:14661:35115	ChrUn	68496721	68496651	-	-	-69
@ST-E00317:214:H33T5ALXX:1:2211:29000:22229	ChrUn	68496721	68496608	-	-	-112
@ST-E00126:264:HW3K2CCXX:5:1103:21755:67937	ChrUn	68496721	68496606	-	-	-114
@ST-E00126:264:HW3K2CCXX:3:1203:25307:68887	ChrUn	68496721	68496614	-	-	-106
@ST-E00126:264:HW3K2CCXX:4:2123:24129:27785	ChrUn	68496721	68496654	-	-	-66
@ST-E00126:264:HW3K2CCXX:8:1101:12510:39088	ChrUn	68496721	68496637	-	-	-83
@ST-E00126:264:HW3K2CCXX:4:1203:4584:65371	ChrUn	68496721	68496610	-	-	-110
@ST-E00126:264:HW3K2CCXX:8:2113:22830:7849	ChrUn	68496721	68496632	-	-	-88
@ST-E00126:264:HW3K2CCXX:8:1108:8765:54401	ChrUn	68496721	68496625	-	-	-95
@ST-E00126:264:HW3K2CCXX:4:2214:5041:52836	ChrUn	68496721	68496606	-	-	-114
@ST-E00126:264:HW3K2CCXX:3:1222:13869:24321	ChrUn	68496721	68496610	-	-	-110
@ST-E00126:264:HW3K2CCXX:5:1207:31751:43800	ChrUn	68496721	68496615	-	-	-105
@ST-E00126:264:HW3K2CCXX:3:1206:8775:36241	ChrUn	68496721	68496652	-	-	-68
@ST-E00126:264:HW3K2CCXX:4:2122:31172:31687	ChrUn	68496721	68496635	-	-	-85
@ST-E00126:264:HW3K2CCXX:5:1115:10307:31336	ChrUn	68496721	68496639	-	-	-81
@ST-E00126:264:HW3K2CCXX:3:1202:31933:39721	ChrUn	68496721	68496611	-	-	-109
@ST-E00126:264:HW3K2CCXX:3:1114:26778:16445	ChrUn	68496721	68496625	-	-	-95
@ST-E00126:264:HW3K2CCXX:5:1121:26616:62118	ChrUn	68496721	68496654	-	-	-66
@ST-E00126:264:HW3K2CCXX:8:1216:15686:68219	ChrUn	68496721	68496641	-	-	-79
@ST-E00126:264:HW3K2CCXX:5:1209:22049:8745	ChrUn	68496721	68496646	-	-	-74
@ST-E00126:264:HW3K2CCXX:5:1124:21572:69309	ChrUn	68496721	68496646	-	-	-74
@ST-E00126:264:HW3K2CCXX:8:1114:5162:26150	ChrUn	68496721	68496653	-	-	-67
@ST-E00126:264:HW3K2CCXX:3:1211:22668:11787	ChrUn	68496721	68496634	-	-	-86
@ST-E00126:264:HW3K2CCXX:3:2207:2199:18063	ChrUn	68496721	68496648	-	-	-72
@ST-E00126:264:HW3K2CCXX:6:1122:10470:4931	ChrUn	68496721	68496625	-	-	-95
@ST-E00126:264:HW3K2CCXX:8:1215:15919:22177	ChrUn	68496721	68496614	-	-	-106
@ST-E00126:264:HW3K2CCXX:5:1109:6492:32988	ChrUn	68496721	68496610	-	-	-110
@ST-E00317:214:H33T5ALXX:1:2209:9820:52150	ChrUn	68496721	68496648	-	-	-72
@ST-E00126:264:HW3K2CCXX:5:1123:1712:45769	ChrUn	68496721	68496621	-	-	-99
@ST-E00126:264:HW3K2CCXX:3:1116:11038:45118	ChrUn	68496721	68496607	-	-	-113
@ST-E00126:264:HW3K2CCXX:5:1113:24464:5933	ChrUn	68496721	68496617	-	-	-103
@ST-E00126:264:HW3K2CCXX:4:1115:22536:52344	ChrUn	68496721	68496619	-	-	-101
@ST-E00126:264:HW3K2CCXX:3:1106:22475:69537	ChrUn	68496721	68496613	-	-	-107
@ST-E00126:264:HW3K2CCXX:3:1211:19035:10908	ChrUn	68496721	68496612	-	-	-108
@ST-E00126:264:HW3K2CCXX:3:1205:11515:56739	ChrUn	68496721	68496619	-	-	-101
@ST-E00126:264:HW3K2CCXX:3:1123:19898:46999	ChrUn	68496721	68496625	-	-	-95
@ST-E00126:264:HW3K2CCXX:5:1208:10003:25253	ChrUn	68496721	68496611	-	-	-109
@ST-E00126:264:HW3K2CCXX:4:1121:26463:2118	ChrUn	68496721	68496653	-	-	-67
@ST-E00126:264:HW3K2CCXX:5:2222:12499:38403	ChrUn	68496721	68496639	-	-	-81
@ST-E00126:264:HW3K2CCXX:5:2204:17919:9958	ChrUn	68496721	68496620	-	-	-100
@ST-E00126:264:HW3K2CCXX:5:2202:5599:56792	ChrUn	68496721	68496612	-	-	-108
@ST-E00126:264:HW3K2CCXX:5:1118:6816:48142	ChrUn	68496721	68496615	-	-	-105
@ST-E00126:264:HW3K2CCXX:3:2201:13362:66443	ChrUn	68496721	68496614	-	-	-106
@ST-E00126:264:HW3K2CCXX:8:2216:11221:17272	ChrUn	68496721	68496657	-	-	-63
@ST-E00126:264:HW3K2CCXX:5:1115:31355:21174	ChrUn	68496721	68496620	-	-	-100
@ST-E00126:264:HW3K2CCXX:8:1120:23145:33322	ChrUn	68496721	68496636	-	-	-84
@ST-E00126:264:HW3K2CCXX:5:2103:31446:23231	ChrUn	68496721	68496634	-	-	-86
@ST-E00126:264:HW3K2CCXX:3:2121:17127:59956	ChrUn	68496721	68496624	-	-	-96
@ST-E00126:264:HW3K2CCXX:3:1207:11718:32830	ChrUn	68496721	68496609	-	-	-111
@ST-E00126:264:HW3K2CCXX:6:2122:24505:26712	ChrUn	68496721	68496621	-	-	-99
@ST-E00126:264:HW3K2CCXX:4:1104:17553:19311	ChrUn	68496721	68496610	-	-	-110
@ST-E00126:264:HW3K2CCXX:3:2212:12794:62646	ChrUn	68496721	68496654	-	-	-66
@ST-E00126:264:HW3K2CCXX:4:1205:3711:27574	ChrUn	68496721	68496610	-	-	-110
@ST-E00126:264:HW3K2CCXX:3:2207:22171:65740	ChrUn	68496721	68496638	-	-	-82
@ST-E00126:264:HW3K2CCXX:4:2122:27854:14793	ChrUn	68496721	68496628	-	-	-92
@ST-E00126:264:HW3K2CCXX:5:1110:3204:53205	ChrUn	68496721	68496622	-	-	-98
@ST-E00126:264:HW3K2CCXX:5:2122:20425:4139	ChrUn	68496721	68496611	-	-	-109
@ST-E00126:264:HW3K2CCXX:8:1203:15838:60888	ChrUn	68496721	68496633	-	-	-87
@ST-E00126:264:HW3K2CCXX:5:1205:26565:2364	ChrUn	68496721	68496653	-	-	-67
@ST-E00126:264:HW3K2CCXX:5:2202:16640:51236	ChrUn	68496721	68496623	-	-	-97
@ST-E00126:264:HW3K2CCXX:8:1210:17746:33428	ChrUn	68496721	68496633	-	-	-87
@ST-E00126:264:HW3K2CCXX:3:1222:17634:47544	ChrUn	68496721	68496629	-	-	-91
@ST-E00126:264:HW3K2CCXX:5:1118:19644:26976	ChrUn	68496721	68496620	-	-	-100
@ST-E00126:264:HW3K2CCXX:8:1102:26646:55245	ChrUn	68496721	68496619	-	-	-101
@ST-E00126:264:HW3K2CCXX:4:1109:16478:10064	ChrUn	68496721	68496617	-	-	-103
@ST-E00126:264:HW3K2CCXX:3:1119:20588:55930	ChrUn	68496721	68496623	-	-	-97
@ST-E00126:264:HW3K2CCXX:5:2223:3468:25358	ChrUn	68496721	68496622	-	-	-98
@ST-E00126:264:HW3K2CCXX:5:1206:7101:50779	ChrUn	68496721	68496642	-	-	-78
@ST-E00126:264:HW3K2CCXX:3:2209:23835:47035	ChrUn	68496721	68496635	-	-	-85
@ST-E00126:264:HW3K2CCXX:5:2205:5873:18731	ChrUn	68496721	68496619	-	-	-101
@ST-E00126:264:HW3K2CCXX:8:1106:17279:63384	ChrUn	68496721	68496606	-	-	-114
@ST-E00126:264:HW3K2CCXX:4:2212:23368:66021	ChrUn	68496721	68496609	-	-	-111
@ST-E00126:264:HW3K2CCXX:5:1117:22008:28470	ChrUn	68496721	68496611	-	-	-109
@ST-E00126:264:HW3K2CCXX:4:1121:27316:24655	ChrUn	68496721	68496622	-	-	-98
@ST-E00126:264:HW3K2CCXX:8:2222:22455:23266	ChrUn	68496721	68496628	-	-	-92
@ST-E00126:264:HW3K2CCXX:4:1106:4249:29314	ChrUn	68496721	68496613	-	-	-107
@ST-E00126:264:HW3K2CCXX:4:2106:5964:47017	ChrUn	68496721	68496618	-	-	-102
@ST-E00126:264:HW3K2CCXX:5:2222:10642:12226	ChrUn	68496721	68496640	-	-	-80
@ST-E00126:264:HW3K2CCXX:5:2218:25154:73159	ChrUn	68496721	68496606	-	-	-114
@ST-E00126:264:HW3K2CCXX:3:1217:7699:4913	ChrUn	68496721	68496631	-	-	-89
@ST-E00126:264:HW3K2CCXX:5:2108:5731:54629	ChrUn	68496721	68496624	-	-	-96
@ST-E00126:264:HW3K2CCXX:3:2121:14692:58796	ChrUn	68496721	68496628	-	-	-92
@ST-E00126:264:HW3K2CCXX:3:2224:18771:23811	ChrUn	68496721	68496640	-	-	-80
@ST-E00126:264:HW3K2CCXX:5:2102:30847:23741	ChrUn	68496721	68496623	-	-	-97
@ST-E00126:264:HW3K2CCXX:8:1104:2950:18907	ChrUn	68496721	68496627	-	-	-93
@ST-E00126:264:HW3K2CCXX:3:1220:16457:61327	ChrUn	68496721	68496651	-	-	-69
@ST-E00126:264:HW3K2CCXX:5:2110:18294:2768	ChrUn	68496721	68496617	-	-	-103
@ST-E00126:264:HW3K2CCXX:5:1209:25520:72244	ChrUn	68496721	68496618	-	-	-102
@ST-E00126:264:HW3K2CCXX:3:1212:28361:22317	ChrUn	68496721	68496627	-	-	-93
@ST-E00126:264:HW3K2CCXX:3:1112:9201:46999	ChrUn	68496721	68496630	-	-	-90
@ST-E00126:264:HW3K2CCXX:8:2117:30513:65845	ChrUn	68496721	68496612	-	-	-108
@ST-E00126:264:HW3K2CCXX:3:2116:5802:10380	ChrUn	68496721	68496616	-	-	-104
@ST-E00126:264:HW3K2CCXX:4:2201:2341:51641	ChrUn	68496721	68496610	-	-	-110
@ST-E00126:264:HW3K2CCXX:8:1222:22536:37999	ChrUn	68496721	68496637	-	-	-83
@ST-E00126:264:HW3K2CCXX:3:2123:16599:29156	ChrUn	68496721	68496652	-	-	-68
@ST-E00126:264:HW3K2CCXX:3:1210:18639:69150	ChrUn	68496721	68496638	-	-	-82
@ST-E00317:214:H33T5ALXX:1:2210:25885:7409	ChrUn	68496721	68496638	-	-	-82
@ST-E00126:264:HW3K2CCXX:5:1207:31822:43818	ChrUn	68496721	68496615	-	-	-105
@ST-E00126:264:HW3K2CCXX:4:2103:14164:43888	ChrUn	68496721	68496606	-	-	-114
@ST-E00317:214:H33T5ALXX:1:1116:27580:23425	ChrUn	68496721	68496622	-	-	-98
@ST-E00126:264:HW3K2CCXX:5:1121:2808:64861	ChrUn	68496721	68496616	-	-	-104
@ST-E00126:264:HW3K2CCXX:5:1224:27062:3366	ChrUn	68496721	68496613	-	-	-107
@ST-E00126:264:HW3K2CCXX:4:1210:7456:61521	ChrUn	68496721	68496608	-	-	-112
@ST-E00126:264:HW3K2CCXX:3:1103:25662:26325	ChrUn	68496721	68496655	-	-	-65
@ST-E00126:264:HW3K2CCXX:3:1114:5467:42147	ChrUn	68496721	68496646	-	-	-74
@ST-E00126:264:HW3K2CCXX:4:2210:4533:15637	ChrUn	68496721	68496631	-	-	-89
@ST-E00317:214:H33T5ALXX:1:1204:23165:14793	ChrUn	68496721	68496651	-	-	-69
@ST-E00126:264:HW3K2CCXX:3:2108:12195:9326	ChrUn	68496721	68496611	-	-	-109
@ST-E00126:264:HW3K2CCXX:5:2112:3305:24550	ChrUn	68496721	68496651	-	-	-69
@ST-E00126:264:HW3K2CCXX:5:1206:26433:72561	ChrUn	68496721	68496620	-	-	-100
@ST-E00126:264:HW3K2CCXX:3:1105:15158:27363	ChrUn	68496721	68496645	-	-	-75
@ST-E00126:264:HW3K2CCXX:4:2203:3508:12771	ChrUn	68496721	68496627	-	-	-93
@ST-E00126:264:HW3K2CCXX:5:2107:15503:33762	ChrUn	68496721	68496623	-	-	-97
@ST-E00126:264:HW3K2CCXX:3:2103:24586:45312	ChrUn	68496721	68496647	-	-	-73
@ST-E00126:264:HW3K2CCXX:3:2113:18446:44310	ChrUn	68496721	68496633	-	-	-87
@ST-E00126:264:HW3K2CCXX:5:2117:8004:7796	ChrUn	68496721	68496629	-	-	-91
@ST-E00126:264:HW3K2CCXX:3:2109:16122:44925	ChrUn	68496721	68496634	-	-	-86
@ST-E00126:264:HW3K2CCXX:4:1109:22221:58550	ChrUn	68496721	68496624	-	-	-96
@ST-E00126:264:HW3K2CCXX:5:2113:14164:40618	ChrUn	68496721	68496607	-	-	-113
@ST-E00126:264:HW3K2CCXX:3:1212:10805:67146	ChrUn	68496721	68496640	-	-	-80
@ST-E00126:264:HW3K2CCXX:3:1124:27935:68306	ChrUn	68496721	68496607	-	-	-113
@ST-E00126:264:HW3K2CCXX:8:1211:7902:21860	ChrUn	68496721	68496641	-	-	-79
@ST-E00126:264:HW3K2CCXX:3:2223:18964:25060	ChrUn	68496721	68496641	-	-	-79
@ST-E00126:264:HW3K2CCXX:5:1213:6786:54242	ChrUn	68496721	68496625	-	-	-95
@ST-E00126:264:HW3K2CCXX:6:1123:8440:53908	ChrUn	68496721	68496615	-	-	-105
@ST-E00126:264:HW3K2CCXX:3:1212:28341:22177	ChrUn	68496721	68496627	-	-	-93
@ST-E00126:264:HW3K2CCXX:4:1217:10998:49900	ChrUn	68496721	68496632	-	-	-88
@ST-E00126:264:HW3K2CCXX:3:2114:11637:17395	ChrUn	68496721	68496649	-	-	-71
@ST-E00126:264:HW3K2CCXX:5:1206:16325:9660	ChrUn	68496721	68496637	-	-	-83
@ST-E00126:264:HW3K2CCXX:3:1211:11475:10081	ChrUn	68496721	68496635	-	-	-85
@ST-E00126:264:HW3K2CCXX:4:1211:12205:11453	ChrUn	68496721	68496613	-	-	-107
@ST-E00126:264:HW3K2CCXX:4:1216:17026:43818	ChrUn	68496721	68496612	-	-	-108
@ST-E00126:264:HW3K2CCXX:5:2117:5923:43079	ChrUn	68496721	68496633	-	-	-87
@ST-E00126:264:HW3K2CCXX:3:2109:6999:41110	ChrUn	68496721	68496644	-	-	-76
@ST-E00126:264:HW3K2CCXX:4:2203:8450:9449	ChrUn	68496721	68496654	-	-	-66
@ST-E00126:264:HW3K2CCXX:8:1120:1479:26097	ChrUn	68496721	68496637	-	-	-83
@ST-E00126:264:HW3K2CCXX:3:1203:29386:29929	ChrUn	68496721	68496615	-	-	-105
@ST-E00126:264:HW3K2CCXX:3:2114:18456:20137	ChrUn	68496721	68496641	-	-	-79
@ST-E00317:214:H33T5ALXX:1:2124:29356:7269	ChrUn	68496721	68496616	-	-	-104
@ST-E00126:264:HW3K2CCXX:3:2124:6147:26484	ChrUn	68496721	68496620	-	-	-100
@ST-E00126:264:HW3K2CCXX:3:2212:17188:24620	ChrUn	68496721	68496652	-	-	-68
@ST-E00126:264:HW3K2CCXX:5:2202:20070:13510	ChrUn	68496721	68496624	-	-	-96
@ST-E00126:264:HW3K2CCXX:5:1206:6705:5300	ChrUn	68496721	68496619	-	-	-101
@ST-E00126:264:HW3K2CCXX:8:1117:28077:64017	ChrUn	68496721	68496624	-	-	-96
@ST-E00126:264:HW3K2CCXX:3:2117:24393:8447	ChrUn	68496721	68496638	-	-	-82
@ST-E00126:264:HW3K2CCXX:4:2212:19583:72508	ChrUn	68496721	68496634	-	-	-86
@ST-E00126:264:HW3K2CCXX:3:2222:11535:39757	ChrUn	68496721	68496650	-	-	-70
@ST-E00126:264:HW3K2CCXX:8:1101:26372:68764	ChrUn	68496721	68496656	-	-	-64
@ST-E00126:264:HW3K2CCXX:8:2106:17817:30632	ChrUn	68496721	68496655	-	-	-65
@ST-E00126:264:HW3K2CCXX:8:2219:12784:70223	ChrUn	68496721	68496639	-	-	-81
@ST-E00126:264:HW3K2CCXX:4:2122:6725:41936	ChrUn	68496721	68496625	-	-	-95
@ST-E00126:264:HW3K2CCXX:4:2112:1986:12033	ChrUn	68496721	68496613	-	-	-107
@ST-E00126:264:HW3K2CCXX:4:2119:15605:42587	ChrUn	68496721	68496645	-	-	-75
@ST-E00126:264:HW3K2CCXX:5:2217:23317:66039	ChrUn	68496721	68496625	-	-	-95
@ST-E00126:264:HW3K2CCXX:8:1101:4746:7110	ChrUn	68496721	68496633	-	-	-87
@ST-E00126:264:HW3K2CCXX:4:1124:19502:16358	ChrUn	68496721	68496624	-	-	-96
@ST-E00126:264:HW3K2CCXX:3:2224:24028:50709	ChrUn	68496721	68496617	-	-	-103
@ST-E00126:264:HW3K2CCXX:8:1213:10693:31687	ChrUn	68496721	68496637	-	-	-83
@ST-E00126:264:HW3K2CCXX:4:2222:10815:63402	ChrUn	68496721	68496618	-	-	-102
@ST-E00126:264:HW3K2CCXX:5:1223:25834:45857	ChrUn	68496721	68496634	-	-	-86
@ST-E00126:264:HW3K2CCXX:4:1212:12976:51711	ChrUn	68496721	68496625	-	-	-95
@ST-E00126:264:HW3K2CCXX:5:2102:17503:37506	ChrUn	68496721	68496627	-	-	-93
@ST-E00126:264:HW3K2CCXX:3:1106:30340:27644	ChrUn	68496721	68496657	-	-	-63
@ST-E00126:264:HW3K2CCXX:5:2122:12368:5581	ChrUn	68496721	68496614	-	-	-106
@ST-E00126:264:HW3K2CCXX:5:2114:31467:39897	ChrUn	68496721	68496653	-	-	-67
@ST-E00126:264:HW3K2CCXX:3:2204:28392:21385	ChrUn	68496721	68496644	-	-	-76
@ST-E00126:264:HW3K2CCXX:4:1107:22435:63982	ChrUn	68496721	68496644	-	-	-76
@ST-E00126:264:HW3K2CCXX:5:1203:10713:56616	ChrUn	68496721	68496650	-	-	-70
@ST-E00126:264:HW3K2CCXX:8:1207:28036:43378	ChrUn	68496721	68496637	-	-	-83
@ST-E00126:264:HW3K2CCXX:4:2220:2585:33990	ChrUn	68496721	68496649	-	-	-71
@ST-E00126:264:HW3K2CCXX:3:1203:13778:52924	ChrUn	68496721	68496623	-	-	-97
@ST-E00126:264:HW3K2CCXX:8:1107:18528:32601	ChrUn	68496721	68496638	-	-	-82
@ST-E00126:264:HW3K2CCXX:3:1120:18284:46279	ChrUn	68496721	68496652	-	-	-68
@ST-E00126:264:HW3K2CCXX:3:2221:11951:42306	ChrUn	68496721	68496637	-	-	-83
@ST-E00126:264:HW3K2CCXX:4:1108:2189:43009	ChrUn	68496721	68496649	-	-	-71
@ST-E00126:264:HW3K2CCXX:5:1207:14062:58479	ChrUn	68496721	68496615	-	-	-105
@ST-E00126:264:HW3K2CCXX:5:2219:16173:22546	ChrUn	68496721	68496629	-	-	-91
@ST-E00126:264:HW3K2CCXX:3:2106:27874:13879	ChrUn	68496721	68496616	-	-	-104
@ST-E00126:264:HW3K2CCXX:3:1113:5264:2838	ChrUn	68496721	68496620	-	-	-100
@ST-E00126:264:HW3K2CCXX:3:2105:9120:41866	ChrUn	68496721	68496647	-	-	-73
@ST-E00317:214:H33T5ALXX:1:2214:10541:72174	ChrUn	68496721	68496648	-	-	-72
@ST-E00126:264:HW3K2CCXX:4:2115:18223:36223	ChrUn	68496721	68496616	-	-	-104
@ST-E00126:264:HW3K2CCXX:8:2203:11129:59059	ChrUn	68496721	68496626	-	-	-94
@ST-E00126:264:HW3K2CCXX:5:2109:15016:21772	ChrUn	68496721	68496631	-	-	-89
@ST-E00126:264:HW3K2CCXX:5:1202:6979:66918	ChrUn	68496721	68496613	-	-	-107
@ST-E00126:264:HW3K2CCXX:5:2204:8298:70469	ChrUn	68496721	68496610	-	-	-110
@ST-E00126:264:HW3K2CCXX:3:1201:6340:51641	ChrUn	68496721	68496621	-	-	-99
@ST-E00126:264:HW3K2CCXX:8:1212:14103:18432	ChrUn	68496721	68496641	-	-	-79
@ST-E00126:264:HW3K2CCXX:3:2103:22384:3981	ChrUn	68496721	68496619	-	-	-101
@ST-E00126:264:HW3K2CCXX:5:2202:24931:30263	ChrUn	68496721	68496649	-	-	-71
@ST-E00126:264:HW3K2CCXX:3:1204:21237:26782	ChrUn	68496721	68496611	-	-	-109
@ST-E00126:264:HW3K2CCXX:8:2102:31812:29841	ChrUn	68496721	68496656	-	-	-64
@ST-E00126:264:HW3K2CCXX:5:2103:5619:21913	ChrUn	68496721	68496616	-	-	-104
@ST-E00126:264:HW3K2CCXX:3:2107:27113:25534	ChrUn	68496721	68496642	-	-	-78
@ST-E00317:214:H33T5ALXX:1:1213:30107:34869	ChrUn	68496721	68496622	-	-	-98
@ST-E00126:264:HW3K2CCXX:5:2116:24799:61433	ChrUn	68496721	68496611	-	-	-109
@ST-E00126:264:HW3K2CCXX:3:1112:7507:22053	ChrUn	68496721	68496641	-	-	-79
@ST-E00126:264:HW3K2CCXX:4:1110:14620:53153	ChrUn	68496721	68496638	-	-	-82
@ST-E00126:264:HW3K2CCXX:6:2123:3244:41884	ChrUn	68496721	68496612	-	-	-108
@ST-E00126:264:HW3K2CCXX:4:1115:14225:56792	ChrUn	68496721	68496618	-	-	-102
@ST-E00126:264:HW3K2CCXX:3:2121:27042:35432	ChrUn	68496721	68496643	-	-	-77
@ST-E00126:264:HW3K2CCXX:3:2223:25286:48072	ChrUn	68496721	68496622	-	-	-98
@ST-E00126:264:HW3K2CCXX:5:2103:13656:55315	ChrUn	68496721	68496630	-	-	-90
@ST-E00126:264:HW3K2CCXX:5:2202:15757:24638	ChrUn	68496721	68496642	-	-	-78
@ST-E00126:264:HW3K2CCXX:5:2211:17320:69994	ChrUn	68496721	68496648	-	-	-72
@ST-E00126:264:HW3K2CCXX:5:2113:6309:37594	ChrUn	68496721	68496644	-	-	-76
@ST-E00126:264:HW3K2CCXX:8:1115:4624:17026	ChrUn	68496721	68496648	-	-	-72
@ST-E00126:264:HW3K2CCXX:4:2119:15666:42552	ChrUn	68496721	68496645	-	-	-75
@ST-E00126:264:HW3K2CCXX:6:2215:26260:8095	ChrUn	68496721	68496621	-	-	-99
@ST-E00126:264:HW3K2CCXX:3:1212:23744:53276	ChrUn	68496721	68496615	-	-	-105
@ST-E00126:264:HW3K2CCXX:8:1204:24738:49865	ChrUn	68496721	68496656	-	-	-64
@ST-E00126:264:HW3K2CCXX:3:1109:27803:63296	ChrUn	68496721	68496633	-	-	-87
@ST-E00126:264:HW3K2CCXX:8:1112:27316:48881	ChrUn	68496721	68496638	-	-	-82
@ST-E00126:264:HW3K2CCXX:5:2209:10064:30632	ChrUn	68496721	68496651	-	-	-69
@ST-E00126:264:HW3K2CCXX:5:2217:10328:7532	ChrUn	68496721	68496622	-	-	-98
@ST-E00126:264:HW3K2CCXX:3:2112:29325:63542	ChrUn	68496721	68496649	-	-	-71
@ST-E00126:264:HW3K2CCXX:3:1209:11201:69484	ChrUn	68496721	68496640	-	-	-80
@ST-E00126:264:HW3K2CCXX:3:2222:9617:60940	ChrUn	68496721	68496632	-	-	-88
@ST-E00126:264:HW3K2CCXX:4:2206:11931:17483	ChrUn	68496721	68496622	-	-	-98
@ST-E00126:264:HW3K2CCXX:6:2122:31050:63718	ChrUn	68496721	68496629	-	-	-91
@ST-E00126:264:HW3K2CCXX:8:1114:7304:60729	ChrUn	68496721	68496632	-	-	-88
@ST-E00126:264:HW3K2CCXX:4:2113:20689:52344	ChrUn	68496721	68496633	-	-	-87
@ST-E00126:264:HW3K2CCXX:8:2120:29853:17764	ChrUn	68496721	68496629	-	-	-91
@ST-E00126:264:HW3K2CCXX:5:2107:20161:14617	ChrUn	68496721	68496636	-	-	-84
@ST-E00126:264:HW3K2CCXX:5:1202:24190:22229	ChrUn	68704434	68704499	+	+	66
@ST-E00126:264:HW3K2CCXX:7:2205:8552:19188	ChrUn	68704470	68704499	+	+	30
@ST-E00126:264:HW3K2CCXX:7:2211:28057:19821	ChrUn	68704505	68704461	-	-	-43
@ST-E00126:264:HW3K2CCXX:7:1204:13007:24866	ChrUn	72398417	72398508	+	+	92
@ST-E00126:264:HW3K2CCXX:7:2204:32552:19065	ChrUn	72398428	72398508	+	+	81
@ST-E00126:264:HW3K2CCXX:7:2215:30401:30105	ChrUn	72774417	72774376	-	-	-40
@ST-E00126:264:HW3K2CCXX:7:1206:13058:51078	ChrUn	73040452	73040559	+	+	108
@ST-E00126:264:HW3K2CCXX:8:1117:6888:39932	ChrUn	73169766	73169877	+	+	112
@ST-E00126:264:HW3K2CCXX:8:1221:22445:67375	ChrUn	73169776	73169877	+	+	102
@ST-E00126:264:HW3K2CCXX:8:2111:22252:24673	ChrUn	73169794	73169877	+	+	84
@ST-E00126:264:HW3K2CCXX:8:1218:31578:61573	ChrUn	73169883	73169789	-	-	-93
@ST-E00126:264:HW3K2CCXX:7:1220:8085:37717	ChrUn	73169883	73169765	-	-	-117
@ST-E00126:264:HW3K2CCXX:8:2218:3965:2241	ChrUn	73169883	73169793	-	-	-89
@ST-E00126:264:HW3K2CCXX:7:2220:12601:57741	ChrUn	73804293	73804355	+	+	63
@ST-E00126:264:HW3K2CCXX:7:1203:5548:67885	ChrUn	73804314	73804355	+	+	42
@ST-E00126:264:HW3K2CCXX:7:1215:14732:23811	ChrUn	74692884	74692953	+	+	70
@ST-E00126:264:HW3K2CCXX:7:2108:3873:10978	ChrUn	76504636	76504706	+	+	71
@ST-E00126:264:HW3K2CCXX:7:1123:19268:64298	ChrUn	76504663	76504706	+	+	44
@ST-E00126:264:HW3K2CCXX:7:1213:11779:45663	ChrUn	76504712	76504658	-	-	-53
@ST-E00126:264:HW3K2CCXX:7:1209:3650:51131	ChrUn	76504712	76504669	-	-	-42
@ST-E00126:264:HW3K2CCXX:7:2201:3843:62681	ChrUn	76572112	76572214	+	+	103
@ST-E00126:264:HW3K2CCXX:7:2206:15960:71225	ChrUn	76572220	76572142	-	-	-77
@ST-E00126:264:HW3K2CCXX:7:2116:29335:26185	ChrUn	77270125	77270251	+	+	127
@ST-E00126:264:HW3K2CCXX:8:2122:7212:12859	ChrUn	77763979	77763933	-	-	-45
@ST-E00126:264:HW3K2CCXX:7:2107:10318:39510	ChrUn	77978044	77978106	+	+	63
@ST-E00126:264:HW3K2CCXX:7:2204:9871:67498	ChrUn	77978112	77978043	-	-	-68
@ST-E00126:264:HW3K2CCXX:8:1116:25022:55526	ChrUn	77978112	77977998	-	-	-113
@ST-E00126:264:HW3K2CCXX:8:1124:17107:33797	ChrUn	78500258	78500357	+	+	100
@ST-E00126:264:HW3K2CCXX:7:2122:16234:10978	ChrUn	78500292	78500357	+	+	66
@ST-E00126:264:HW3K2CCXX:7:2122:15463:10697	ChrUn	78500292	78500357	+	+	66
@ST-E00126:264:HW3K2CCXX:8:2213:11972:28242	ChrUn	78500363	78500284	-	-	-78
@ST-E00126:264:HW3K2CCXX:8:2108:25033:23056	ChrUn	78500363	78500249	-	-	-113
@ST-E00126:264:HW3K2CCXX:7:2215:3143:64456	ChrUn	79742126	79742185	+	+	60
@ST-E00126:264:HW3K2CCXX:7:2211:28097:26431	ChrUn	79742142	79742185	+	+	44
@ST-E00126:264:HW3K2CCXX:7:1121:21440:7866	ChrUn	79742191	79742133	-	-	-57
@ST-E00126:264:HW3K2CCXX:5:1118:28341:72315	ChrUn	79742191	79742136	-	-	-54
@ST-E00126:264:HW3K2CCXX:7:1214:32299:61556	ChrUn	79742191	79742117	-	-	-73
@ST-E00126:264:HW3K2CCXX:7:2206:8836:47773	ChrUn	79913368	79913440	+	+	73
@ST-E00126:264:HW3K2CCXX:7:2217:15351:17395	ChrUn	80463970	80464023	+	+	54
@ST-E00126:264:HW3K2CCXX:7:2206:28473:12982	ChrUn	80463970	80464023	+	+	54
@ST-E00126:264:HW3K2CCXX:7:1105:16356:27433	ChrUn	80463980	80464023	+	+	44
@ST-E00126:264:HW3K2CCXX:8:2107:7324:53451	ChrUn	81952816	81952940	+	+	125
@ST-E00126:264:HW3K2CCXX:8:2107:7436:53469	ChrUn	81952816	81952940	+	+	125
@ST-E00126:264:HW3K2CCXX:7:1121:5700:62487	ChrUn	81952822	81952940	+	+	119
@ST-E00126:264:HW3K2CCXX:8:2115:31365:32162	ChrUn	81952853	81952940	+	+	88
@ST-E00126:264:HW3K2CCXX:8:2113:5954:19715	ChrUn	81952865	81952940	+	+	76
@ST-E00126:264:HW3K2CCXX:4:1111:19339:9642	ChrUn	81952880	81952940	+	+	61
@ST-E00126:264:HW3K2CCXX:6:2219:17675:16990	ChrUn	81952901	81952940	+	+	40
@ST-E00126:264:HW3K2CCXX:8:2212:2696:18151	ChrUn	81952946	81952898	-	-	-47
@ST-E00126:264:HW3K2CCXX:5:2212:20283:12191	ChrUn	81952946	81952901	-	-	-44
@ST-E00126:264:HW3K2CCXX:7:1222:11150:27732	ChrUn	81952946	81952882	-	-	-63
@ST-E00126:264:HW3K2CCXX:3:1211:7710:22229	ChrUn	81952946	81952918	-	-	-27
@ST-E00126:264:HW3K2CCXX:8:1214:11160:39633	ChrUn	81952946	81952882	-	-	-63
@ST-E00126:264:HW3K2CCXX:7:1222:11058:27292	ChrUn	81952946	81952882	-	-	-63
@ST-E00126:264:HW3K2CCXX:8:1117:28361:22317	ChrUn	81952946	81952863	-	-	-82
@ST-E00126:264:HW3K2CCXX:7:1221:22749:13650	ChrUn	82094784	82094845	+	+	62
@ST-E00126:264:HW3K2CCXX:7:2224:6015:25341	ChrUn	82094789	82094845	+	+	57
@ST-E00126:264:HW3K2CCXX:7:2114:25784:32373	ChrUn	82094814	82094845	+	+	32
@ST-E00126:264:HW3K2CCXX:7:1222:10368:8411	ChrUn	82094851	82094792	-	-	-58
@ST-E00126:264:HW3K2CCXX:7:1220:10490:54717	ChrUn	82094851	82094824	-	-	-26
@ST-E00126:264:HW3K2CCXX:7:1119:14204:30386	ChrUn	82094851	82094783	-	-	-67
@ST-E00126:264:HW3K2CCXX:7:2119:14245:43958	ChrUn	82094851	82094806	-	-	-44
@ST-E00126:264:HW3K2CCXX:7:2119:14235:43976	ChrUn	82094851	82094806	-	-	-44
@ST-E00126:264:HW3K2CCXX:7:2113:1935:59165	ChrUn	82094851	82094786	-	-	-64
@ST-E00126:264:HW3K2CCXX:7:1222:10287:8763	ChrUn	82094851	82094792	-	-	-58
@ST-E00126:264:HW3K2CCXX:5:1102:10805:56844	ChrUn	83383441	83383359	-	-	-81
@ST-E00126:264:HW3K2CCXX:8:2116:25104:66707	ChrUn	83747907	83747876	-	-	-30
@ST-E00126:264:HW3K2CCXX:8:2221:11109:22985	ChrUn	83747907	83747876	-	-	-30
@ST-E00126:264:HW3K2CCXX:8:1117:2361:48371	ChrUn	83747907	83747872	-	-	-34
@ST-E00126:264:HW3K2CCXX:8:2114:30036:51623	ChrUn	83747907	83747872	-	-	-34
@ST-E00126:264:HW3K2CCXX:8:1104:27103:24708	ChrUn	83747907	83747872	-	-	-34
@ST-E00126:264:HW3K2CCXX:8:1203:6197:73088	ChrUn	83747907	83747877	-	-	-29
@ST-E00126:264:HW3K2CCXX:8:2221:11180:22862	ChrUn	83747907	83747876	-	-	-30
@ST-E00126:264:HW3K2CCXX:8:2220:24495:53416	ChrUn	83747907	83747873	-	-	-33
@ST-E00126:264:HW3K2CCXX:8:1115:19583:35520	ChrUn	83747907	83747870	-	-	-36
@ST-E00126:264:HW3K2CCXX:8:1224:20527:8429	ChrUn	83747907	83747872	-	-	-34
@ST-E00126:264:HW3K2CCXX:7:2104:26078:27679	ChrUn	83911785	83911818	+	+	34
@ST-E00126:264:HW3K2CCXX:8:1118:29031:58216	ChrUn	85154835	85154961	+	+	127
@ST-E00126:264:HW3K2CCXX:8:2206:2727:64193	ChrUn	85154852	85154961	+	+	110
@ST-E00126:264:HW3K2CCXX:8:2206:2828:64193	ChrUn	85154852	85154961	+	+	110
@ST-E00126:264:HW3K2CCXX:8:1109:15493:51781	ChrUn	85154870	85154961	+	+	92
@ST-E00126:264:HW3K2CCXX:7:2214:7811:64316	ChrUn	85154919	85154961	+	+	43
@ST-E00126:264:HW3K2CCXX:8:2208:15625:36996	ChrUn	85154967	85154860	-	-	-106
@ST-E00126:264:HW3K2CCXX:8:1209:17340:55332	ChrUn	85589123	85589233	+	+	111
@ST-E00126:264:HW3K2CCXX:8:2206:32289:56440	ChrUn	85589146	85589233	+	+	88
@ST-E00126:264:HW3K2CCXX:8:1212:11353:66302	ChrUn	85589155	85589233	+	+	79
@ST-E00126:264:HW3K2CCXX:7:1211:19076:26730	ChrUn	85589168	85589233	+	+	66
@ST-E00126:264:HW3K2CCXX:8:1105:13250:63929	ChrUn	86504257	86504333	+	+	77
@ST-E00126:264:HW3K2CCXX:8:1211:15503:16674	ChrUn	86504339	86504246	-	-	-92
@ST-E00126:264:HW3K2CCXX:7:2101:3782:11699	ChrUn	86504339	86504310	-	-	-28
@ST-E00126:264:HW3K2CCXX:7:1121:19948:23776	ChrUn	86504339	86504298	-	-	-40
@ST-E00126:264:HW3K2CCXX:8:2209:4290:72912	ChrUn	87262496	87262601	+	+	106
@ST-E00126:264:HW3K2CCXX:8:1123:29823:67885	ChrUn	87262500	87262601	+	+	102
@ST-E00126:264:HW3K2CCXX:8:1204:22424:30879	ChrUn	87262501	87262601	+	+	101
@ST-E00126:264:HW3K2CCXX:8:1112:19248:19469	ChrUn	87262517	87262601	+	+	85
@ST-E00126:264:HW3K2CCXX:7:2224:9394:22968	ChrUn	87262534	87262601	+	+	68
@ST-E00126:264:HW3K2CCXX:7:2222:15950:5669	ChrUn	87262534	87262601	+	+	68
@ST-E00126:264:HW3K2CCXX:8:2208:2980:57319	ChrUn	87262546	87262601	+	+	56
@ST-E00126:264:HW3K2CCXX:7:2220:27113:45048	ChrUn	87262549	87262601	+	+	53
@ST-E00126:264:HW3K2CCXX:8:2223:31395:40934	ChrUn	87262549	87262601	+	+	53
@ST-E00126:264:HW3K2CCXX:8:2122:13758:67129	ChrUn	87262555	87262601	+	+	47
@ST-E00126:264:HW3K2CCXX:7:1105:12276:57741	ChrUn	87262556	87262601	+	+	46
@ST-E00126:264:HW3K2CCXX:7:2124:9699:54190	ChrUn	87262558	87262601	+	+	44
@ST-E00126:264:HW3K2CCXX:7:1102:16894:40003	ChrUn	87262573	87262601	+	+	29
@ST-E00126:264:HW3K2CCXX:7:1119:5223:53961	ChrUn	87262573	87262601	+	+	29
@ST-E00126:264:HW3K2CCXX:7:2104:25307:10240	ChrUn	87262574	87262601	+	+	28
@ST-E00126:264:HW3K2CCXX:8:2220:30117:65195	ChrUn	87262607	87262512	-	-	-94
@ST-E00126:264:HW3K2CCXX:7:2118:21887:71190	ChrUn	87262607	87262536	-	-	-70
@ST-E00126:264:HW3K2CCXX:7:1214:3498:57196	ChrUn	87262607	87262585	-	-	-21
@ST-E00126:264:HW3K2CCXX:8:1206:12317:32531	ChrUn	87262607	87262518	-	-	-88
@ST-E00126:264:HW3K2CCXX:8:2212:20293:44134	ChrUn	87262607	87262554	-	-	-52
@ST-E00126:264:HW3K2CCXX:7:2117:26382:39985	ChrUn	87262607	87262484	-	-	-122
@ST-E00126:264:HW3K2CCXX:8:2220:29873:69801	ChrUn	87262607	87262512	-	-	-94
@ST-E00126:264:HW3K2CCXX:8:2220:32481:50902	ChrUn	87262607	87262585	-	-	-21
@ST-E00126:264:HW3K2CCXX:7:1116:6644:63314	ChrUn	87262607	87262554	-	-	-52
@ST-E00126:264:HW3K2CCXX:7:2115:31264:50129	ChrUn	87262607	87262557	-	-	-49
@ST-E00126:264:HW3K2CCXX:7:2224:15229:49039	ChrUn	87262607	87262553	-	-	-53
@ST-E00126:264:HW3K2CCXX:7:2118:20953:71330	ChrUn	87262607	87262536	-	-	-70
@ST-E00126:264:HW3K2CCXX:8:1220:25428:49232	ChrUn	87262607	87262526	-	-	-80
@ST-E00126:264:HW3K2CCXX:8:1206:12215:32601	ChrUn	87262607	87262518	-	-	-88
@ST-E00126:264:HW3K2CCXX:7:2224:28534:50885	ChrUn	87262607	87262539	-	-	-67
@ST-E00126:264:HW3K2CCXX:8:1103:7618:62048	ChrUn	87262607	87262588	-	-	-18
@ST-E00126:264:HW3K2CCXX:8:2105:27702:3805	ChrUn	89269946	89270020	+	+	75
@ST-E00126:264:HW3K2CCXX:8:2107:21714:45118	ChrUn	89269954	89270020	+	+	67
@ST-E00126:264:HW3K2CCXX:7:1124:22688:9818	ChrUn	89269985	89270020	+	+	36
@ST-E00126:264:HW3K2CCXX:7:2104:7892:15865	ChrUn	89270026	89269979	-	-	-46
@ST-E00126:264:HW3K2CCXX:8:2205:12702:53170	ChrUn	89270026	89269961	-	-	-64
@ST-E00126:264:HW3K2CCXX:8:1112:8491:28540	ChrUn	89270026	89269964	-	-	-61
@ST-E00126:264:HW3K2CCXX:8:2218:26545:4227	ChrUn	89270026	89269958	-	-	-67
@ST-E00126:264:HW3K2CCXX:7:1208:15706:36786	ChrUn	89528778	89528880	+	+	103
@ST-E00126:264:HW3K2CCXX:8:1115:12520:5880	ChrUn	89528778	89528880	+	+	103
@ST-E00126:264:HW3K2CCXX:7:2107:32380:6987	ChrUn	89528781	89528880	+	+	100
@ST-E00126:264:HW3K2CCXX:7:1124:9242:2522	ChrUn	89528801	89528880	+	+	80
@ST-E00126:264:HW3K2CCXX:8:1122:12834:7620	ChrUn	89535605	89535735	+	+	131
@ST-E00126:264:HW3K2CCXX:7:1224:12276:8517	ChrUn	89535609	89535735	+	+	127
@ST-E00126:264:HW3K2CCXX:7:2107:7395:57407	ChrUn	89535610	89535735	+	+	126
@ST-E00126:264:HW3K2CCXX:7:2207:24353:5071	ChrUn	89535613	89535735	+	+	123
@ST-E00126:264:HW3K2CCXX:7:2207:9719:7989	ChrUn	89535619	89535735	+	+	117
@ST-E00126:264:HW3K2CCXX:7:1120:23602:9994	ChrUn	89535623	89535735	+	+	113
@ST-E00126:264:HW3K2CCXX:7:1206:10937:25991	ChrUn	89535625	89535735	+	+	111
@ST-E00126:264:HW3K2CCXX:7:2116:11272:32267	ChrUn	89535626	89535735	+	+	110
@ST-E00126:264:HW3K2CCXX:7:2123:13464:64369	ChrUn	89535627	89535735	+	+	109
@ST-E00126:264:HW3K2CCXX:7:1109:27052:19733	ChrUn	89535632	89535735	+	+	104
@ST-E00126:264:HW3K2CCXX:7:2103:10165:62523	ChrUn	89535640	89535735	+	+	96
@ST-E00126:264:HW3K2CCXX:7:2107:25256:66865	ChrUn	89535641	89535735	+	+	95
@ST-E00126:264:HW3K2CCXX:7:1213:19735:13211	ChrUn	89535641	89535735	+	+	95
@ST-E00126:264:HW3K2CCXX:7:1216:8329:40811	ChrUn	89535645	89535735	+	+	91
@ST-E00126:264:HW3K2CCXX:7:1119:24799:47650	ChrUn	89535741	89535644	-	-	-96
@ST-E00126:264:HW3K2CCXX:7:1208:30675:53153	ChrUn	89535741	89535611	-	-	-129
@ST-E00126:264:HW3K2CCXX:7:2118:1600:58585	ChrUn	89535741	89535611	-	-	-129
@ST-E00126:264:HW3K2CCXX:8:1210:26047:34025	ChrUn	89535741	89535651	-	-	-89
@ST-E00126:264:HW3K2CCXX:7:1204:13606:38315	ChrUn	89535741	89535643	-	-	-97
@ST-E00126:264:HW3K2CCXX:7:2209:31467:15988	ChrUn	89535741	89535646	-	-	-94
@ST-E00126:264:HW3K2CCXX:7:2203:26768:38719	ChrUn	89535741	89535620	-	-	-120
@ST-E00126:264:HW3K2CCXX:7:2118:1681:58585	ChrUn	89535741	89535611	-	-	-129
@ST-E00126:264:HW3K2CCXX:7:1104:25327:71242	ChrUn	90176452	90176546	+	+	95
@ST-E00126:264:HW3K2CCXX:6:2103:20090:42763	ChrUn	90346952	90347053	+	+	102
@ST-E00126:264:HW3K2CCXX:6:1209:31456:70047	ChrUn	90346952	90347053	+	+	102
@ST-E00126:264:HW3K2CCXX:6:1112:15189:32303	ChrUn	90346966	90347053	+	+	88
@ST-E00126:264:HW3K2CCXX:3:1121:8136:64105	ChrUn	90347059	90346956	-	-	-102
@ST-E00126:264:HW3K2CCXX:3:1121:8126:64052	ChrUn	90347059	90346956	-	-	-102
@ST-E00126:264:HW3K2CCXX:4:2120:11556:70733	ChrUn	90347059	90346976	-	-	-82
@ST-E00126:264:HW3K2CCXX:8:1209:25591:22686	ChrUn	92130729	92130753	+	+	25
@ST-E00126:264:HW3K2CCXX:7:1114:9425:33287	ChrUn	92788082	92788138	+	+	57
@ST-E00126:264:HW3K2CCXX:8:1113:8613:71190	ChrUn	92788144	92788087	-	-	-56
@ST-E00126:264:HW3K2CCXX:7:1213:13271:32004	ChrUn	92788144	92788087	-	-	-56
@ST-E00126:264:HW3K2CCXX:8:2114:14722:12789	ChrUn	94540781	94540874	+	+	94
@ST-E00126:264:HW3K2CCXX:8:2114:14722:12613	ChrUn	94540781	94540874	+	+	94
@ST-E00126:264:HW3K2CCXX:8:2107:4259:62382	ChrUn	94540810	94540874	+	+	65
@ST-E00126:264:HW3K2CCXX:3:2114:28189:4860	ChrUn	94540821	94540874	+	+	54
@ST-E00126:264:HW3K2CCXX:8:1109:9759:53205	ChrUn	94540880	94540832	-	-	-47
@ST-E00126:264:HW3K2CCXX:8:1210:10673:16639	ChrUn	94560802	94560907	+	+	106
@ST-E00126:264:HW3K2CCXX:8:1208:25185:50568	ChrUn	94560824	94560907	+	+	84
@ST-E00126:264:HW3K2CCXX:8:1115:3488:14178	ChrUn	94560831	94560907	+	+	77
@ST-E00126:264:HW3K2CCXX:8:2113:7202:55807	ChrUn	94560913	94560823	-	-	-89
@ST-E00126:264:HW3K2CCXX:7:1218:5964:40266	ChrUn	94560913	94560830	-	-	-82
@ST-E00126:264:HW3K2CCXX:7:2105:31578:35871	ChrUn	94560913	94560871	-	-	-41
@ST-E00126:264:HW3K2CCXX:8:2113:7222:55807	ChrUn	94560913	94560823	-	-	-89
@ST-E00126:264:HW3K2CCXX:7:2115:14346:47404	ChrUn	94560913	94560858	-	-	-54
@ST-E00126:264:HW3K2CCXX:8:1121:2301:46156	ChrUn	94560913	94560793	-	-	-119
@ST-E00126:264:HW3K2CCXX:7:1208:17442:70733	ChrUn	95560427	95560545	+	+	119
@ST-E00126:264:HW3K2CCXX:7:2207:7872:16604	ChrUn	95560442	95560545	+	+	104
@ST-E00126:264:HW3K2CCXX:7:2205:29366:63050	ChrUn	95560449	95560545	+	+	97
@ST-E00126:264:HW3K2CCXX:7:1214:14905:43730	ChrUn	95560449	95560545	+	+	97
@ST-E00126:264:HW3K2CCXX:7:1219:23328:48582	ChrUn	95560455	95560545	+	+	91
@ST-E00126:264:HW3K2CCXX:7:1122:6106:32672	ChrUn	95560460	95560545	+	+	86
@ST-E00126:264:HW3K2CCXX:7:2216:1367:62400	ChrUn	95560464	95560545	+	+	82
@ST-E00126:264:HW3K2CCXX:7:1117:26545:28593	ChrUn	95560465	95560545	+	+	81
@ST-E00126:264:HW3K2CCXX:7:2217:15321:18186	ChrUn	95560551	95560428	-	-	-122
@ST-E00126:264:HW3K2CCXX:7:1107:7892:67093	ChrUn	95560551	95560434	-	-	-116
@ST-E00126:264:HW3K2CCXX:7:2213:22638:20419	ChrUn	95560551	95560468	-	-	-82
@ST-E00126:264:HW3K2CCXX:7:2118:2301:31037	ChrUn	95560551	95560431	-	-	-119
@ST-E00126:264:HW3K2CCXX:7:2217:15138:18291	ChrUn	95560551	95560428	-	-	-122
@ST-E00126:264:HW3K2CCXX:8:1102:3549:48529	ChrUn	95560551	95560422	-	-	-128
@ST-E00126:264:HW3K2CCXX:7:1215:16894:10257	ChrUn	95560551	95560436	-	-	-114
@ST-E00126:264:HW3K2CCXX:7:2208:22739:21825	ChrUn	95560551	95560459	-	-	-91
@ST-E00126:264:HW3K2CCXX:7:1116:18913:48423	ChrUn	95560551	95560443	-	-	-107
@ST-E00126:264:HW3K2CCXX:8:1210:22759:4632	ChrUn	95560551	95560462	-	-	-88
@ST-E00126:264:HW3K2CCXX:8:2212:15138:20295	ChrUn	95710361	95710468	+	+	108
@ST-E00126:264:HW3K2CCXX:7:1209:8755:37999	ChrUn	95710370	95710468	+	+	99
@ST-E00126:264:HW3K2CCXX:7:1216:8085:62716	ChrUn	95710414	95710468	+	+	55
@ST-E00126:264:HW3K2CCXX:7:1101:10622:52309	ChrUn	95710474	95710394	-	-	-79
@ST-E00126:264:HW3K2CCXX:7:2117:28026:27152	ChrUn	95710474	95710392	-	-	-81
@ST-E00126:264:HW3K2CCXX:7:1210:23906:46736	ChrUn	95710474	95710384	-	-	-89
@ST-E00126:264:HW3K2CCXX:7:1101:28412:51869	ChrUn	95710474	95710383	-	-	-90
@ST-E00126:264:HW3K2CCXX:4:2117:13565:54172	ChrUn	98126173	98126247	+	+	75
@ST-E00126:264:HW3K2CCXX:4:1223:27712:51605	ChrUn	98126174	98126247	+	+	74
@ST-E00126:264:HW3K2CCXX:5:1222:22029:68553	ChrUn	98126174	98126247	+	+	74
@ST-E00126:264:HW3K2CCXX:3:2103:16762:30808	ChrUn	98126175	98126247	+	+	73
@ST-E00126:264:HW3K2CCXX:3:2207:18720:42147	ChrUn	98126175	98126247	+	+	73
@ST-E00126:264:HW3K2CCXX:3:1219:26321:51975	ChrUn	98126176	98126247	+	+	72
@ST-E00317:214:H33T5ALXX:1:1107:31000:48476	ChrUn	98126176	98126247	+	+	72
@ST-E00126:264:HW3K2CCXX:4:1213:5365:27697	ChrUn	98126177	98126247	+	+	71
@ST-E00126:264:HW3K2CCXX:5:1219:22364:46771	ChrUn	98126178	98126247	+	+	70
@ST-E00126:264:HW3K2CCXX:8:1201:16731:40460	ChrUn	98126179	98126247	+	+	69
@ST-E00126:264:HW3K2CCXX:8:1201:16884:40618	ChrUn	98126179	98126247	+	+	69
@ST-E00126:264:HW3K2CCXX:4:2206:9617:7251	ChrUn	98126179	98126247	+	+	69
@ST-E00126:264:HW3K2CCXX:3:2212:17036:49496	ChrUn	98126180	98126247	+	+	68
@ST-E00126:264:HW3K2CCXX:3:1210:27986:60554	ChrUn	98126181	98126247	+	+	67
@ST-E00126:264:HW3K2CCXX:5:2208:18182:41075	ChrUn	98126182	98126247	+	+	66
[truncated: 183,458 more rows]
